# Supplementary material for: A sphingolipid-derived paclitaxel nanovesicle enhances efficacy of combination therapies in triple-negative breast cancer and pancreatic cancer
Source: Nat Cancer. 2025 Aug 21;6(10):1734–53. doi: 10.1038/s43018-025-01029-7 (PMC12559008; doi:10.1038/s43018-025-01029-7)
Supplement: Supplementary file 3 — Supplementary Tables 1–28. [file 43018_2025_1029_MOESM3_ESM.xlsx]

## Sheet: Table of Contents
Table of Contents
Supplementary Table 1. Physicochemical characterizations of various Paclitaxomes. Paclitaxomes were composed of SM/SM-PTX/Chol/DSPE-PEG2K at the defined ratio. DLC: drug loading capacity. d.nm: diameter values in nanometres. DLS: dynamic light scattering. PDI: polydispersity index. (n = 3 independent experiments per group)
Supplementary Table 2. Physicochemical properties of physically PTX laden liposomes. PTX/Lipo-SM, PTX/Lipo-HSPC/Chol, PTX/Lipo-DSPC/Chol, PTX/Lipo-DOPC/Chol, PTX/Lipo-SPC/Chol and PTX/Lipo-Lecithin/Chol with detailed ratios. d.nm: diameter values in nanometres. DLS: dynamic light scattering. PDI: polydispersity index. (n = 3 independent experiments per group)
Supplementary Table 3. Physicochemical properties of various Paclitaxomes comprised by 100% of SM-PTX conjugates. DLC: drug loading capacity. d.nm: diameter values in nanometres. DLS: dynamic light scattering. PDI: polydispersity index. (n = 3 independent experiments per group)
Supplementary Table 4. Physicochemical properties of Paclitaxome-1, 2 and 3 composed of SM/SM-PTX/Cholesterol/DSPE-PEG2K with various cholesterol molar ratios. DLC: drug loading capacity. d.nm: diameter values in nanometres. DLS: dynamic light scattering. PDI: polydispersity index. (n = 3 independent experiments per group)
Supplementary Table 5. The PTX drug loading efficiency in Paclitaxome-1, Paclitaxome-2 and Paclitaxome-3. (n = 3 independent experiments per group)
Supplementary Table 6. Maximum tolerated dose (MTD) for various PTX formulations. MTD study of Taxol, PTX/Lipo-SM and three Paclitaxomes in healthy Balb/c mice. The different PTX formulations were administered intravenously once via a tail vein. Mouse body weight and survival were monitored for 2 weeks. The MTD was defined as the dose that did not cause mouse death or a weight loss of more than 1…
Supplementary Table 7. Physicochemical characterizations of AZO-Paclitaxome-2 and AZE-Paclitaxome-2. Nanovesicles were composed of SM/SM-PTX/Chol/DSPE-PEG2K at the defined ratio. DLC: drug loading capacity. d.nm: diameter values in nanometres. DLS: dynamic light scattering. PDI: polydispersity index. (n = 3 independent experiments per group)
Supplementary Table 8. The PTX drug loading efficiency in AZO-Paclitaxome-2, AZE-Paclitaxome-2 and CD47p/AZE-Paclitaxome-2. (n = 3 independent experiments per group)
Supplementary Table 9. Physicochemical characterizations of CD47p/AZE-Paclitaxome-2. CD47p/AZE-Paclitaxome-2 was composed of SM/SM-AZE-PTX/Chol/DSPE-CD47p at the defined ratio. DLC: drug loading capacity. d.nm: diameter values in nanometres. DLS: dynamic light scattering. PDI: polydispersity index. (n = 3 independent experiments per group)
Supplementary Table 10. Various pharmacokinetic parameters of Taxol, Abraxane, PTX/Lipo-SM, Paclitaxome-2, AZO-Paclitaxome-2, AZE-Paclitaxome-2 and CD47p/AZE-Paclitaxome-2 in orthotopic 4T1-Luc2 tumour bearing mice from Fig. 5e. Mice received a single i.v. injection for Taxol (20 mg PTX/kg, MTD), PTX/Lipo-SM (40 mg PTX/kg, MTD), Abraxane and various Paclitaxome-2 (MTD) at 70 mg PTX/kg. Drug conte…
Supplementary Table 11. Various pharmacokinetic parameters of Paclitaxome-1 and Paclitaxome-3 in orthotopic 4T1-Luc2 tumour bearing mice. Mice received a single i.v. injection of Paclitaxome-1 or Paclitaxome-3 at 70 mg PTX/kg, respectively. Drug contents in plasma and major tissues were measured by HPLC (Supplementary Note Fig. 20). Data are expressed as mean ± s.d. (n=3 mice per group, tumours ~…
Supplementary Table 12. Physicochemical characterizations of various Cy5/Paclitaxome-2 and Cy5/PTX/Lipo-SM with regards to size, zeta potential and polydispersity (mean ± SD) using 0.2% (w/w%) DSPE-Cy5. DLC: drug loading capacity. d.nm: diameter values in nanometres. DLS: dynamic light scattering. PDI: polydispersity index. (n=3 independent experiments per group)
Supplementary Table 13. Physicochemical properties of SM-AZE/Paclitaxome-2 composed of SM/SM-AZE/SM-CSS-PTX/Cholesterol(Chol)/DSPE-PEG2K. The molar ratio of SM-AZE in SM-AZE/Paclitaxome-2 equals the ratio of SM-AZE-PTX in AZE-Paclitaxome-2. DLC: drug loading capacity. d.nm: diameter values in nanometres. DLS: dynamic light scattering. PDI: polydispersity index. (n = 3 independent experiments per …
Supplementary Table 14. Pharmacokinetic parameters of SM-AZE/Paclitaxome-2 in orthotopic 4T1-Luc2 tumour bearing mice. Mice received a single i.v. injection of SM-AZE/Paclitaxome-2 at 70 mg PTX/kg, respectively. Drug contents in plasma and major tissues were measured by HPLC (Supplementary Note Fig. 20). Data are expressed as mean ± s.d. (n=3 mice per group, tumours ~300 mm3)
Supplementary Table 15. Physicochemical characterizations of Cy5/SM-AZE/Paclitaxome-2 with regards to size, zeta potential and polydispersity (mean ± s.d.) by using 0.2% (w/w%) DSPE-Cy5 to label SM-AZE/Paclitaxome-2. DLC: drug loading capacity. d.nm: diameter values in nanometres. DLS: dynamic light scattering. PDI: polydispersity index. (n = 3 independent experiments per group)
Supplementary Table 16. Pharmacokinetic parameters of CP-PTX, PGG-PTX in orthotopic KPC-Luc tumour bearing mice from Extended Data Fig. 6a. Drug contents in plasma and major tissues were measured by HPLC (Supplementary Note Fig. 22). (n=3 mice per group, tumours ~400mg)
Supplementary Table 17. Physicochemical properties of various Camptothesome composed of SM/SM-CSS-CPT/Cholesterol/DSPE-PEG2K, SM/SM-AZE-CPT/Cholesterol/DSPE-PEG2K,or SM/SM-AZE-CPT/Cholesterol/DSPE-CD47p. The molar ratio were according to our previous reported method. DLC: drug loading capacity. d.nm: diameter values in nanometres. DLS: dynamic light scattering (n = 3 independent experiments per g…
Supplementary Table 18. Pharmacokinetic parameters in orthotopic KPC-Luc tumour bearing mice. Mice received a single i.v. injection of MTD dose of free CPT (5 mg/kg), Onivyde (33.6 mg Irinotecan/kg), and various Camptothesome at equivalent 20 mg CPT/kg, respectively. (n=3 mice per group, tumours ~400 mg)
Supplementary Table 19. The IC50 values and combination index (CI) at various drug ratios. Cytotoxicity study of drug combination with varied molar ratios of GEM and SM-AZE-PTX was done in KPC-Luc cells at 48 h by MTT assay (n = 3 biological replicates per group).
Supplementary Table 20. Physicochemical characterizations of GEM/AZE-Paclitaxome-2 and CD47p/GEM/AZE-Paclitaxome-2. DLC: drug loading capacity. d.nm: diameter values in nanometres. DLS: dynamic light scattering. PDI: polydispersity index (n = 3 independent experiments per group).
Supplementary Table 21. Physicochemical properties of physically GEM laden liposomes GEM/Lipo-SM with detailed ratios. The molar ratio of SM = SM + SM-AZE-PTX in AZE-Paclitaxome-2. DLC: drug loading capacity. d.nm: diameter values in nanometres. DLS: dynamic light scattering. PDI: polydispersity index (n = 3 independent experiments per group).
Supplementary Table 22. Pharmacokinetic parameters of PTX in orthotopic KPC-Luc tumour bearing mice from Fig. 7i. Drug contents in plasma were measured by HPLC (Supplementary Note Fig. 20). (n=3 mice per group, tumours: ~400 mg)
Supplementary Table 23. Pharmacokinetic parameters of GEM in orthotopic KPC-Luc tumour bearing mice from Fig. 7g. Drug contents in plasma were measured by HPLC (Supplementary Note Fig. 21a). (n=3 mice per group, tumours: ~400 mg)
Supplementary Table 24. The IC50 values and combination index (CI) at various drug ratios. Cytotoxicity study of drug combination with varied molar ratios of CBPt and SM-AZE-PTX was done in 4T1-Luc2 cells at 48 h by MTT assay (n = 3 biological replicates per group).
Supplementary Table 25. Physicochemical characterizations of CBPt/AZE-Paclitaxome-2 and CD47p/CBPt/AZE-Paclitaxome-2. DLC: drug loading capacity. d.nm: diameter values in nanometres. DLS: dynamic light scattering. PDI: polydispersity index. (n = 3 independent experiments per group)
Supplementary Table 26. Physicochemical characterizations of CBPt/Lipo-SM. DLC: drug loading capacity. d.nm: diameter values in nanometres. DLS: dynamic light scattering. PDI: polydispersity index. (n = 3 independent experiments per group)
Supplementary Table 27. Pharmacokinetic parameters of CBPt in orthotopic 4T1-Luc2 tumour bearing mice from Fig. 8g. Drug contents in plasma and major tissues were measured by ICP-MS (Supplementary Note Fig. 21b). (n=3 mice per group, tumours ~400 mm3)
Supplementary Table 28. Pharmacokinetic parameters of PTX in orthotopic 4T1-Luc2 tumour bearing mice from Fig. 8i. Drug contents in plasma and major tissues were measured by HPLC (Supplementary Note Fig. 20). (n=3 mice per group, tumours ~400 mm3)

## Sheet: Supplementary Table 1
		Supplementary Table 1. Physicochemical characterizations of various Paclitaxomes. Paclitaxomes were composed of SM/SM-PTX/Chol/DSPE-PEG2K at the defined ratio. DLC: drug loading capacity. d.nm: diameter values in nanometres. DLS: dynamic light scattering. PDI: polydispersity index. (n = 3 independent experiments per group)
			SM	SM-PTX	Chol	DSPE-PEG2K	PTX DLC	DLS size by	Zeta potential (mV)	PDI
			(molar %)	(molar %)	(molar %)	(molar %)	(%)	intensity (d.nm)
		Paclitaxome-1	70.19	21.73	3	5.08	18.41	102.4±7.5	-33.1±7.8	0.17±0.02
		(SM-Ester-PTX)
		Paclitaxome-2	70.19	21.73	3	5.08	16.57	99.2±5.3	-32.9±2.9	0.14±0.03
		(SM-CSS-PTX)
		Paclitaxome-3	70.19	21.73	3	5.08	16.2	135.3±6.9	-30.7±6.3	0.10±0.07
		(SM-SCS-PTX)

## Sheet: Supplementary Table 2
		Supplementary Table 2. Physicochemical properties of physically PTX laden liposomes. PTX/Lipo-SM, PTX/Lipo-HSPC/Chol, PTX/Lipo-DSPC/Chol, PTX/Lipo-DOPC/Chol, PTX/Lipo-SPC/Chol and PTX/Lipo-Lecithin/Chol with detailed ratios. d.nm: diameter values in nanometres. DLS: dynamic light scattering. PDI: polydispersity index. (n = 3 independent experiments per group)
		PTX-loaded liposomes	Phospholipids	Chol	DSPE-PEG2K (molar %)	PTX DLC	DLS size by intensity	Zeta	PDI
			(molar %)	(molar %)		(weight %)	(d.nm)	potential
								(mV)
		PTX/Lipo-SM	91.94 (SM)	3.04	5.03	0.67	81.29±2.58	-4.71±2.97	0.22±0.03
		PTX/Lipo-HSPC	91.90 (HSPC)	3.08	5.02	0.61	83.66±3.49	-8.78±1.39	0.23±0.02
		PTX/Lipo-DSPC	91.97 (DSPC)	3.01	5.02	0.49	82.39±5.18	-11.73±2.09	0.26±0.04
		PTX/Lipo-DOPC	91.98 (DOPC)	2.99	5.03	0.89	86.45±4.19	-12.63±1.86	0.23±0.01
		PTX/Lipo-SPC	91.92 (SPC)	3.06	5.02	0.76	87.32±9.13	-14.8±1.18	0.25±0.02
		PTX/Lipo-Lecithin	91.92 (Lecithin)	3.06	5.02	0.79	84.27±1.37	-7.71±2.59	0.20±0.03

## Sheet: Supplementary Table 3
		Supplementary Table 3. Physicochemical properties of various Paclitaxomes comprised by 100% of SM-PTX conjugates. DLC: drug loading capacity. d.nm: diameter values in nanometres. DLS: dynamic light scattering. PDI: polydispersity index. (n = 3 independent experiments per group)
		Paclitaxome	SM-PTX	PTX DLC	DLS size by intensity	Zeta	PDI
		(respective SM-PTX used)	conjugates	(Weight %)	(d.nm)	potential
			(molar %)			(mV)
		Paclitaxome-1	100	52.13	110.17±6.64	-6.89±1.01	0.22±0.03
		Paclitaxome-2	100	46.94	106.83±5.01	-5.45±3.28	0.20±0.02
		Paclitaxome-3	100	45.88	149.17±8.25	-10.62±2.83	0.19±0.03

## Sheet: Supplementary Table 4
		Supplementary Table 4. Physicochemical properties of Paclitaxome-1, 2 and 3 composed of SM/SM-PTX/Cholesterol/DSPE-PEG2K with various cholesterol molar ratios. DLC: drug loading capacity. d.nm: diameter values in nanometres. DLS: dynamic light scattering. PDI: polydispersity index. (n = 3 independent experiments per group)
			SM	SM-PTX	Chol	DSPE-PEG2K	PTX DLC	DLS size by	Zeta potential (mV)	PDI
			(molar %)	(molar %)	(molar %)	(molar %)	(%)	intensity (d.nm)
		Paclitaxome-1	71.19	21.73	2	5.08	18.34	101.7±6.4	-31.7±3.7	0.17±0.02
		(SM-Ester-PTX)	70.19	21.73	3	5.08	18.41	102.4±7.5	-33.1±7.8	0.17±0.02
			67.19	21.73	6	5.08	18.58	148.9±15.5	-25.6±3.1	0.22±0.03
			63.19	21.73	10	5.08	18.83	185.1±10.4	-23.8±3.4	0.23±0.01
			53.19	21.73	20	5.08	19.47	206.8±6.8	-30.3±4.5	0.23±0.04
			43.19	21.73	30	5.08	20.15	232.1±10.0	-27.4±3.5	0.27±0.05
		Paclitaxome-2	71.19	21.73	2	5.08	17.65	100.6±5.4	-29.6±1.6	0.19±0.02
		(SM-CSS-PTX)	70.19	21.73	3	5.08	16.57	99.2±5.3	-32.9±2.9	0.14±0.03
			67.19	21.73	6	5.08	17.87	153.1±6.6	-25.8±3.3	0.24±0.04
			63.19	21.73	10	5.08	18.1	178.0±5.8	-25.0±3.7	0.26±0.05
			53.19	21.73	20	5.08	18.69	204.4±9.5	-23.8±4.3	0.23±0.02
			43.19	21.73	30	5.08	19.32	240.7±15.3	-23.9±3.5	0.24±0.03
		Paclitaxome-3	71.19	21.73	2	5.08	17.5	133.6±7.4	-28.3±3.8	0.18±0.03
		(SM-SCS-PTX)	70.19	21.73	3	5.08	16.2	135.3±6.9	-30.7±6.3	0.10±0.07
			67.19	21.73	6	5.08	17.72	162.3±9.2	-28.8±4.1	0.22±0.04
			63.19	21.73	10	5.08	17.94	193.5±7.9	-29.5±2.9	0.28±0.03
			53.19	21.73	20	5.08	18.52	234.7±10.3	-26.2±3.6	0.27±0.05
			43.19	21.73	30	5.08	19.14	276.6±19.6	-30.9±5.4	0.25±0.04

## Sheet: Supplementary Table 5
		Supplementary Table 5. The PTX drug loading efficiency in Paclitaxome-1, Paclitaxome-2 and Paclitaxome-3. (n = 3 independent experiments per group)
			Paclitaxome-1	Paclitaxome-2	Paclitaxome-3
		PTX loading efficiency (%)	98.7 ± 0.6	99.3 ± 0.5	99.2 ± 0.7

## Sheet: Supplementary Table 6
		Supplementary Table 6. Maximum tolerated dose (MTD) for various PTX formulations. MTD study of Taxol, PTX/Lipo-SM and three Paclitaxomes in healthy Balb/c mice. The different PTX formulations were administered intravenously once via a tail vein. Mouse body weight and survival were monitored for 2 weeks. The MTD was defined as the dose that did not cause mouse death or a weight loss of more than 1…
			MTD
		Taxol	20 mg/kg
		PTX/Lipo-SM	40 mg/kg
		Paclitaxome-1	100 mg/kg
		Paclitaxome-2	70 mg/kg
		Paclitaxome-3	100 mg/kg

## Sheet: Supplementary Table 7
		Supplementary Table 7. Physicochemical characterizations of AZO-Paclitaxome-2 and AZE-Paclitaxome-2. Nanovesicles were composed of SM/SM-PTX/Chol/DSPE-PEG2K at the defined ratio. DLC: drug loading capacity. d.nm: diameter values in nanometres. DLS: dynamic light scattering. PDI: polydispersity index. (n = 3 independent experiments per group)
			SM (molar %)	SM-PTX (molar %)	Chol (molar %)	DSPE-PEG2K (molar %)	PTX DLC (%)	DLS size by intensity (d.nm)	Zeta potential (mV)	PDI
		AZO-Paclitaxome-2	70.19	21.73	3	5.08	16.29	94.1 ± 4.8	-20.2 ± 4.2	0.163 ± 0.032
		AZE-Paclitaxome-2	70.19	21.73	3	5.08	16.39	93.7 ± 7.1	-20.7 ± 5.6	0.175 ± 0.047

## Sheet: Supplementary Table 8
		Supplementary Table 8. The PTX drug loading efficiency in AZO-Paclitaxome-2, AZE-Paclitaxome-2 and CD47p/AZE-Paclitaxome-2. (n = 3 independent experiments per group)
			AZO-Paclitaxome-2	AZE-Paclitaxome-2	CD47p/AZE-Paclitaxome-2
		PTX loading efficiency (%)	99.5 ± 0.4	99.7 ± 0.2	99.0 ± 0.6

## Sheet: Supplementary Table 9
		Supplementary Table 9. Physicochemical characterizations of CD47p/AZE-Paclitaxome-2. CD47p/AZE-Paclitaxome-2 was composed of SM/SM-AZE-PTX/Chol/DSPE-CD47p at the defined ratio. DLC: drug loading capacity. d.nm: diameter values in nanometres. DLS: dynamic light scattering. PDI: polydispersity index. (n = 3 independent experiments per group)
			SM (molar %)	SM-AZE-PTX (molar %)	Chol (molar %)	DSPE-CD47p (molar %)	PTX DLC (%)	DLS size by intensity (d.nm)	Zeta potential (mV)	PDI
		CD47p/AZE-Paclitaxome-2	70.19	21.73	3	5.08	16.52	95.4 ± 5.8	-15.4 ± 6.2	0.183 ± 0.04

[truncated: 19 more sheets: Supplementary Table 10, Supplementary Table 11, Supplementary Table 12, Supplementary Table 13, Supplementary Table 14, Supplementary Table 15, Supplementary Table 16, Supplementary Table 17, Supplementary Table 18, Supplementary Table 19, Supplementary Table 20, Supplementary Table 21, Supplementary Table 22, Supplementary Table 23, Supplementary Table 24, Supplementary Table 25, Supplementary Table 26, Supplementary Table 27, Supplementary Table 28]
