# Supplementary material for: A sphingolipid-derived paclitaxel nanovesicle enhances efficacy of combination therapies in triple-negative breast cancer and pancreatic cancer
Source: Nat Cancer. 2025 Aug 21;6(10):1734–53. doi: 10.1038/s43018-025-01029-7 (PMC12559008; doi:10.1038/s43018-025-01029-7)
Supplement: Supplementary file 4 — Statistical source data. [file 43018_2025_1029_MOESM4_ESM.xlsx]

## Sheet: Fig. 1c
	X Intensity	Paclitaxome-1	Paclitaxome-2	Paclitaxome-3
	0.4	0	0	0
	0.463	0	0	0
	0.536	0	0	0
	0.621	0	0	0
	0.719	0	0	0
	0.833	0	0	0
	0.965	0	0	0
	1.12	0	0	0
	1.29	0	0	0
	1.5	0	0	0
	1.74	0	0	0
	2.01	0	0	0
	2.33	0	0	0
	2.7	0	0	0
	3.12	0	0	0
	3.62	0	0	0
	4.19	0	0	0
	4.85	0	0	0
	5.61	0	0	0
	6.5	0	0	0
	7.53	0	0	0
	8.72	0	0	0
	10.1	0	0	0
	11.7	0	0	0
	13.5	0	0	0
	15.7	0	0	0
	18.2	0	0	0
	21	0.0769	0	0
	24.4	0.213	0	0
	28.2	0.389	0	0
	32.7	0.658	0	0
	37.8	1.13	0.477	0
	43.8	1.93	1.67	0
	50.7	3.13	3.57	0
	58.8	4.71	5.95	0.353
	68.1	6.53	8.46	1.75
	78.8	8.38	10.7	4.26
	91.3	9.98	12.2	7.49
	106	11.1	12.8	10.8
	122	11.5	12.4	13.3
	142	11	10.9	14.7
	164	9.8	8.75	14.4
	190	7.95	6.2	12.7
	220	5.75	3.72	9.75
	255	3.56	1.71	6.36
	295	1.73	0.458	3.22
	342	0.509	0	0.989
	396	0	0	0
	459	0	0	0
	531	0	0	0
	615	0	0	0
	712	0	0	0
	825	0	0	0
	955	0	0	0
	1110	0	0	0
	1280	0	0	0
	1480	0	0	0
	1720	0	0	0
	1990	0	0	0
	2300	0	0	0
	2670	0	0	0
	3090	0	0	0
	3580	0	0	0
	4150	0	0	0
	4800	0	0	0
	5560	0	0	0
	6440	0	0	0
	7460	0	0	0
	8630	0	0	0

## Sheet: Fig. 1d
				Paclitaxome-1			Paclitaxome-2			Paclitaxome-3
			1	102.4	99.2	105.3	99.2	101.7	97.1	135.3	130.8	140.2
			3	105.6	100.2	108.6	95.6	99.6	91.5	138.4	134.2	141.2
			5	102.3	106.8	94.2	96.5	99.58	93.2	134.8	128.5	138.4
			7	100.8	103.6	97.5	97.8	102.2	92.3	141.3	135.6	144.2
			9	107.5	112.3	102	98.7	103.6	93.1	138	132.4	142.1
			11	106.4	109.6	104.1	100.26	104.2	97.2	136.8	130.1	142.3
			13	102.4	106.4	98.4	99.5	105.54	94.3	138	133.2	143.5
			15	104.6	108.26	100.2	98.7	101.58	95.2	138	132.4	144.2

## Sheet: Fig. 1e
				Paclitaxome-1			Paclitaxome-2			Paclitaxome-3
			1	-33.1	-30.2	-36.5	-38.4	-40.1	-36.5	-30.7	-34.2	-26.4
			3	-35.8	-31.5	-39.8	-36.89	-41.2	-31.2	-31.2	-33.8	-28.5
			5	-32.1	-30.1	-34.8	-36.7	-40.2	-31.4	-29.4	-32.1	-27.1
			7	-30.2	-34.7	-26.8	-37.45	-39.5	-30.1	-30.8	-35.9	-26.4
			9	-33.2	-38.6	-28.4	-35.6	-38.4	-29.4	-33.2	-37.5	-27.6
			11	-31.2	-37.6	-26.4	-37.4	-38.9	-30.2	-31.7	-36.2	-26.2
			13	-30.2	-34.5	-26.4	-36.8	-37.1	-28.7	-32.5	-37.9	-27.8
			15	-33.5	-36.6	-30.1	-37.4	-40.2	-32.4	-30.2	-35.4	-28.2

## Sheet: Fig. 1g
				thickness
			0	3.06326
			10	3.06326
			20	3.61505
			30	3.61505
			40	3.98552
			50	3.98552
			60	4.16719
			70	4.16719
			80	3.92773
			90	3.92773
			100	3.68237
			110	3.68237
			120	4.34571
			130	4.34571
			140	4.02831
			150	4.02831
			160	3.98924
			170	3.98924
			180	4.13734
			190	4.13734
			200	3.46621
			210	3.46621
			220	3.33069
			230	3.33069
			240	3.72245
			250	3.72245
			260	3.44721
			270	3.44721
			280	3.14544
			290	3.14544
			300	3.48067
			310	3.48067
			320	4.22092
			330	4.22092
			340	3.91593
			350	3.91593
			360	4.19962
			370	4.19962
			380	3.9304
			390	3.9304
			400	3.40593
			410	3.40593
			420	3.61905
			430	3.61905
			440	3.66449
			450	3.66449
			460	3.31809
			470	3.31809
			480	3.70415
			490	3.70415
			500	4.04179
			510	4.04179
			520	4.0684
			530	4.0684
			540	4.22169
			550	4.22169
			560	3.76786
			570	3.76786
			580	3.39212
			590	3.39212
			600	3.32637
			610	3.32637
			620	4.11266
			630	4.11266
			640	3.34665
			650	3.34665
			660	3.39274
			670	3.39274
			680	4.22726
			690	4.22726
			700	3.48682
			710	3.48682
			720	4.11383
			730	4.11383
			740	3.55452
			750	3.55452
			760	4.08789
			770	4.08789
			780	3.44791
			790	3.44791
			800	3.71979
			810	3.71979
			820	3.97009
			830	3.97009
			840	3.65153
			850	3.65153
			860	3.60227
			870	3.60227
			880	3.40158
			890	3.40158
			900	3.43009
			910	3.43009
			920	4.03013
			930	4.03013
			940	4.20482
			950	4.20482
			960	3.74323
			970	3.74323
			980	3.16074
			990	3.16074
			1000	3.37756
			1010	3.37756
			1020	3.82934
			1030	3.82934
			1040	3.71456
			1050	3.71456
			1060	3.37993
			1070	3.37993
			1080	3.71571
			1090	3.71571
			1100	3.5994
			1110	3.5994
			1120	3.93219
			1130	3.93219
			1140	4.07847
			1150	4.07847
			1160	4.17511
			1170	4.17511
			1180	3.30318
			1190	3.30318
			1200	3.53452
			1210	3.53452
			1220	4.40638
			1230	4.40638
			1240	4.26089
			1250	4.26089
			1260	3.74464
			1270	3.74464
			1280	3.65711
			1290	3.65711
			1300	3.31581
			1310	3.31581
			1320	3.87479
			1330	3.87479
			1340	3.63111
			1350	3.63111
			1360	3.37966
			1370	3.37966
			1380	4.15154
			1390	4.15154
			1400	4.24818
			1410	4.24818
			1420	3.03612
			1430	3.03612
			1440	4.05299
			1450	4.05299
			1460	3.64736
			1470	3.64736
			1480	3.26838
			1490	3.26838
			1500	3.44523
			1510	3.44523
			1520	3.9497
			1530	3.9497
			1540	4.03732
			1550	4.03732
			1560	4.03148
			1570	4.03148
			1580	3.73851
			1590	3.73851
			1600	3.964
			1610	3.964
			1620	3.44897
			1630	3.44897
			1640	3.38495
			1650	3.38495
			1660	3.53758
			1670	3.53758
			1680	3.73727
			1690	3.73727
			1700	3.81549
			1710	3.81549
			1720	3.89234
			1730	3.89234
			1740	3.38181
			1750	3.38181
			1760	3.79892
			1770	3.79892
			1780	3.15727
			1790	3.15727
			1800	3.45527
			1810	3.45527
			1820	3.92809
			1830	3.92809
			1840	3.49101
			1850	3.49101
			1860	3.97666
			1870	3.97666
			1880	3.45515
			1890	3.45515
			1900	4.13534
			1910	4.13534
			1920	4.11025
			1930	4.11025
			1940	3.93326
			1950	3.93326
			1960	3.77473
			1970	3.77473
			1980	3.67539
			1990	3.67539
			2000	3.8737
			2010	3.8737
			2020	3.68944
			2030	3.68944
			2040	3.95676
			2050	3.95676
			2060	3.71434
			2070	3.71434
			2080	3.93686
			2090	3.93686
			2100	3.72775
			2110	3.72775
			2120	3.15891
			2130	3.15891
			2140	4.1293
			2150	4.1293
			2160	3.45709
			2170	3.45709
			2180	3.9594
			2190	3.9594
			2200	3.36135
			2210	3.36135
			2220	4.01529
			2230	4.01529
			2240	3.78293
			2250	3.78293
			2260	3.49073
			2270	3.49073
			2280	4.13364
			2290	4.13364
			2300	3.98471
			2310	3.98471
			2320	3.81523
			2330	3.81523
			2340	3.25666
			2350	3.25666
			2360	4.00395
			2370	4.00395
			2380	3.522
			2390	3.522
			2400	3.18989
			2410	3.18989
			2420	3.59152
			2430	3.59152
			2440	3.75521
			2450	3.75521
			2460	3.89736
			2470	3.89736
			2480	3.51298
			2490	3.51298
			2500	3.84838
			2510	3.84838
			2520	3.48965
			2530	3.48965
			2540	3.63948
			2550	3.63948
			2560	3.3769
			2570	3.3769
			2580	3.7361
			2590	3.7361
			2600	4.03752
			2610	4.03752
			2620	3.32294
			2630	3.32294
			2640	4.1817
			2650	4.1817
			2660	4.2189
			2670	4.2189
			2680	3.88368
			2690	3.88368
			2700	3.65139
			2710	3.65139
			2720	3.93272
			2730	3.93272
			2740	4.11916
			2750	4.11916
			2760	3.24668
			2770	3.24668
			2780	3.37898
			2790	3.37898
			2800	3.75667
			2810	3.75667
			2820	3.71697
			2830	3.71697
			2840	3.51093
			2850	3.51093
			2860	3.76803
			2870	3.76803
			2880	3.89113
			2890	3.89113
			2900	3.31154
			2910	3.31154
			2920	3.31572
			2930	3.31572
			2940	3.23754
			2950	3.23754
			2960	3.31877
			2970	3.31877
			2980	4.08994
			2990	4.08994
			3000	3.34095
			3010	3.34095
			3020	3.47418
			3030	3.47418
			3040	3.42115
			3050	3.42115
			3060	3.93274
			3070	3.93274
			3080	4.12032
			3090	4.12032
			3100	3.89028
			3110	3.89028
			3120	3.29343
			3130	3.29343
			3140	4.01017
			3150	4.01017
			3160	3.17703
			3170	3.17703
			3180	3.87907
			3190	3.87907
			3200	3.74515
			3210	3.74515
			3220	3.93368
			3230	3.93368
			3240	4.13452
			3250	4.13452
			3260	3.21979
			3270	3.21979
			3280	3.00109
			3290	3.00109
			3300	3.71826
			3310	3.71826
			3320	3.16733
			3330	3.16733
			3340	3.53455
			3350	3.53455
			3360	3.36246
			3370	3.36246
			3380	3.04595
			3390	3.04595
			3400	4.20527
			3410	4.20527
			3420	3.46815
			3430	3.46815
			3440	3.86131
			3450	3.86131
			3460	3.54905
			3470	3.54905
			3480	4.15835
			3490	4.15835
			3500	4.24267
			3510	4.24267
			3520	3.77734
			3530	3.77734
			3540	3.42268
			3550	3.42268
			3560	4.25794
			3570	4.25794
			3580	3.75591
			3590	3.75591
			3600	3.38521
			3610	3.38521
			3620	4.19606
			3630	4.19606
			3640	3.30619
			3650	3.30619
			3660	4.17703
			3670	4.17703
			3680	3.16759
			3690	3.16759
			3700	3.40857
			3710	3.40857
			3720	4.09888
			3730	4.09888
			3740	4.1544
			3750	4.1544
			3760	3.99069
			3770	3.99069
			3780	3.54589
			3790	3.54589
			3800	4.28525
			3810	4.28525
			3820	3.60044
			3830	3.60044
			3840	4.20193
			3850	4.20193
			3860	3.43274
			3870	3.43274
			3880	4.16505
			3890	4.16505
			3900	3.54834
			3910	3.54834
			3920	4.02777
			3930	4.02777
			3940	3.81575
			3950	3.81575
			3960	3.70227
			3970	3.70227
			3980	4.26731
			3990	4.26731
			4000	4.27014
			4010	4.27014
			4020	3.67114
			4030	3.67114
			4040	3.70585
			4050	3.70585
			4060	3.542
			4070	3.542
			4080	4.40654
			4090	4.40654
			4100	3.8804
			4110	3.8804
			4120	3.24823
			4130	3.24823
			4140	3.67356
			4150	3.67356
			4160	4.05024
			4170	4.05024
			4180	3.35694
			4190	3.35694
			4200	4.38148
			4210	4.38148
			4220	4.04931
			4230	4.04931
			4240	3.68998
			4250	3.68998
			4260	4.25443
			4270	4.25443
			4280	4.1839
			4290	4.1839
			4300	4.06243
			4310	4.06243
			4320	3.20093
			4330	3.20093
			4340	3.65877
			4350	3.65877
			4360	3.186
			4370	3.186
			4380	3.60878
			4390	3.60878
			4400	3.30755
			4410	3.30755
			4420	3.24894
			4430	3.24894
			4440	4.26266
			4450	4.26266
			4460	4.20416
			4470	4.20416
			4480	4.2239
			4490	4.2239
			4500	3.56374
			4510	3.56374
			4520	3.71436
			4530	3.71436
			4540	4.23508
			4550	4.23508
			4560	3.44204
			4570	3.44204
			4580	3.87411
			4590	3.87411
			4600	3.9631
			4610	3.9631
			4620	3.94005
			4630	3.94005
			4640	4.15979
			4650	4.15979
			4660	3.88482
			4670	3.88482
			4680	4.33242
			4690	4.33242
			4700	3.73373
			4710	3.73373
			4720	3.85731
			4730	3.85731
			4740	3.70819
			4750	3.70819
			4760	3.70112
			4770	3.70112
			4780	3.98784
			4790	3.98784
			4800	4.15431
			4810	4.15431
			4820	3.82557
			4830	3.82557
			4840	3.56994
			4850	3.56994
			4860	3.60735
			4870	3.60735
			4880	3.78662
			4890	3.78662
			4900	3.14774
			4910	3.14774
			4920	4.17263
			4930	4.17263
			4940	4.2041
			4950	4.2041
			4960	3.40013
			4970	3.40013
			4980	4.16547
			4990	4.16547
			5000	3.85242
			5010	3.85242
			5020	3.92327
			5030	3.92327
			5040	3.72353
			5050	3.72353
			5060	3.42851
			5070	3.42851
			5080	3.62259
			5090	3.62259
			5100	3.80416
			5110	3.80416
			5120	3.75109
			5130	3.75109
			5140	3.58076
			5150	3.58076
			5160	3.78524
			5170	3.78524
			5180	3.48919
			5190	3.48919
			5200	3.65243
			5210	3.65243
			5220	3.8774
			5230	3.8774
			5240	3.40668
			5250	3.40668
			5260	3.50673
			5270	3.50673
			5280	3.52223
			5290	3.52223
			5300	3.80846
			5310	3.80846
			5320	4.13469
			5330	4.13469
			5340	3.56308
			5350	3.56308
			5360	3.74066
			5370	3.74066
			5380	3.48824
			5390	3.48824
			5400	3.90339
			5410	3.90339
			5420	4.16696
			5430	4.16696
			5440	4.20295
			5450	4.20295
			5460	3.68875
			5470	3.68875
			5480	3.37943
			5490	3.37943
			5500	3.4882
			5510	3.4882
			5520	3.70088
			5530	3.70088
			5540	4.15319
			5550	4.15319
			5560	3.58171
			5570	3.58171
			5580	3.60309
			5590	3.60309
			5600	3.70574
			5610	3.70574
			5620	4.00713
			5630	4.00713
			5640	4.1903
			5650	4.1903
			5660	3.31139
			5670	3.31139
			5680	3.95917
			5690	3.95917
			5700	3.71112
			5710	3.71112
			5720	3.30165
			5730	3.30165
			5740	4.01183
			5750	4.01183
			5760	3.54458
			5770	3.54458
			5780	4.01062
			5790	4.01062
			5800	4.36665
			5810	4.36665
			5820	4.14607
			5830	4.14607
			5840	3.57303
			5850	3.57303
			5860	3.78707
			5870	3.78707
			5880	3.35374
			5890	3.35374
			5900	3.61396
			5910	3.61396
			5920	4.22316
			5930	4.22316
			5940	4.20079
			5950	4.20079
			5960	3.82654
			5970	3.82654
			5980	3.30226
			5990	3.30226
			6000	3.42288
			6010	3.42288
			6020	3.54737
			6030	3.54737
			6040	3.83129
			6050	3.83129
			6060	4.12372
			6070	4.12372
			6080	3.59668
			6090	3.59668
			6100	3.33472
			6110	3.33472
			6120	3.63839
			6130	3.63839
			6140	3.91314
			6150	3.91314
			6160	3.50575
			6170	3.50575
			6180	3.90512
			6190	3.90512
			6200	3.92417
			6210	3.92417
			6220	3.53176
			6230	3.53176
			6240	4.11958
			6250	4.11958
			6260	3.71887
			6270	3.71887
			6280	4.08511
			6290	4.08511
			6300	3.29917
			6310	3.29917
			6320	3.89406
			6330	3.89406
			6340	4.04488
			6350	4.04488
			6360	3.91406
			6370	3.91406
			6380	4.01021
			6390	4.01021
			6400	3.53071
			6410	3.53071
			6420	3.71402
			6430	3.71402
			6440	3.57115
			6450	3.57115
			6460	4.04518
			6470	4.04518
			6480	4.06381
			6490	4.06381
			6500	4.11876
			6510	4.11876
			6520	4.1105
			6530	4.1105
			6540	3.96667
			6550	3.96667
			6560	3.52485
			6570	3.52485
			6580	4.07761
			6590	4.07761
			6600	3.74622
			6610	3.74622
			6620	4.06235
			6630	4.06235
			6640	3.82881
			6650	3.82881
			6660	3.25904
			6670	3.25904
			6680	3.81241
			6690	3.81241
			6700	3.41462
			6710	3.41462
			6720	3.59222
			6730	3.59222
			6740	3.57644
			6750	3.57644
			6760	4.41235
			6770	4.41235
			6780	3.51584
			6790	3.51584
			6800	3.68353
			6810	3.68353
			6820	4.4005
			6830	4.4005
			6840	3.24094
			6850	3.24094
			6860	3.84711
			6870	3.84711
			6880	4.17608
			6890	4.17608
			6900	3.66603
			6910	3.66603
			6920	3.88741
			6930	3.88741
			6940	3.69479
			6950	3.69479
			6960	3.97932
			6970	3.97932
			6980	3.32081
			6990	3.32081
			7000	3.89263
			7010	3.89263
			7020	4.23991
			7030	4.23991
			7040	4.45466
			7050	4.45466
			7060	3.31452
			7070	3.31452
			7080	3.29585
			7090	3.29585
			7100	3.87607
			7110	3.87607
			7120	3.6316
			7130	3.6316
			7140	4.01702
			7150	4.01702
			7160	3.55401
			7170	3.55401
			7180	4.11117
			7190	4.11117
			7200	3.69514
			7210	3.69514
			7220	4.15146
			7230	4.15146
			7240	4.00153
			7250	4.00153
			7260	3.72778
			7270	3.72778
			7280	3.92418
			7290	3.92418
			7300	4.19713
			7310	4.19713
			7320	3.23363
			7330	3.23363
			7340	4.39017
			7350	4.39017
			7360	4.01299
			7370	4.01299
			7380	3.04058
			7390	3.04058
			7400	3.84115
			7410	3.84115
			7420	4.18681
			7430	4.18681
			7440	3.4449
			7450	3.4449
			7460	3.75982
			7470	3.75982
			7480	3.57147
			7490	3.57147
			7500	4.26659
			7510	4.26659
			7520	3.69818
			7530	3.69818
			7540	3.97321
			7550	3.97321
			7560	3.76058
			7570	3.76058
			7580	3.60884
			7590	3.60884
			7600	3.71715
			7610	3.71715
			7620	4.11474
			7630	4.11474
			7640	4.09896
			7650	4.09896
			7660	4.07606
			7670	4.07606
			7680	3.81302
			7690	3.81302
			7700	4.09984
			7710	4.09984
			7720	4.18457
			7730	4.18457
			7740	3.81867
			7750	3.81867
			7760	3.9972
			7770	3.9972
			7780	3.95578
			7790	3.95578
			7800	3.86331
			7810	3.86331
			7820	4.08729
			7830	4.08729
			7840	3.62229
			7850	3.62229
			7860	3.76304
			7870	3.76304
			7880	3.87868
			7890	3.87868
			7900	4.03462
			7910	4.03462
			7920	4.07566
			7930	4.07566
			7940	4.08371
			7950	4.08371
			7960	3.78052
			7970	3.78052
			7980	4.06243
			7990	4.06243
			8000	4.09195
			8010	4.09195
			8020	3.7751
			8030	3.7751
			8040	3.76795
			8050	3.76795
			8060	4.01052
			8070	4.01052
			8080	3.88314
			8090	3.88314
			8100	3.99127
			8110	3.99127
			8120	3.93262
			8130	3.93262
			8140	3.79478
			8150	3.79478
			8160	3.96575
			8170	3.96575
			8180	4.09167
			8190	4.09167
			8200	3.52538
			8210	3.52538
			8220	4.10558
			8230	4.10558
			8240	3.8984
			8250	3.8984
			8260	4.16555
			8270	4.16555
			8280	4.10007
			8290	4.10007
			8300	3.92707
			8310	3.92707
			8320	3.84033
			8330	3.84033
			8340	4.05355
			8350	4.05355
			8360	3.94046
			8370	3.94046
			8380	3.78561
			8390	3.78561
			8400	3.59452
			8410	3.59452
			8420	4.10706
			8430	4.10706
			8440	3.83091
			8450	3.83091
			8460	3.96046
			8470	3.96046
			8480	3.81257
			8490	3.81257
			8500	3.73113
			8510	3.73113
			8520	4.14536
			8530	4.14536
			8540	4.14573
			8550	4.14573
			8560	3.83875
			8570	3.83875
			8580	3.55346
			8590	3.55346
			8600	3.98655
			8610	3.98655
			8620	3.30176
			8630	3.30176
			8640	3.8693
			8650	3.8693
			8660	3.92542
			8670	3.92542
			8680	4.26551
			8690	4.26551
			8700	4.32283
			8710	4.32283
			8720	4.31928
			8730	4.31928
			8740	3.5102
			8750	3.5102
			8760	4.1138
			8770	4.1138
			8780	3.29481
			8790	3.29481
			8800	3.84263
			8810	3.84263
			8820	3.70601
			8830	3.70601
			8840	4.08659
			8850	4.08659
			8860	3.67356
			8870	3.67356
			8880	4.18628
			8890	4.18628
			8900	3.86823
			8910	3.86823
			8920	4.0697
			8930	4.0697
			8940	3.69707
			8950	3.69707
			8960	3.99153
			8970	3.99153
			8980	4.30906
			8990	4.30906
			9000	3.81523
			9010	3.81523
			9020	3.8997
			9030	3.8997
			9040	4.05799
			9050	4.05799
			9060	3.85463
			9070	3.85463
			9080	4.10453
			9090	4.10453
			9100	4.05681
			9110	4.05681
			9120	3.75155
			9130	3.75155
			9140	3.74012
			9150	3.74012
			9160	3.99109
			9170	3.99109
			9180	4.00973
			9190	4.00973
			9200	3.83921
			9210	3.83921
			9220	3.85419
			9230	3.85419
			9240	4.06468
			9250	4.06468
			9260	3.61341
			9270	3.61341
			9280	3.88287
			9290	3.88287
			9300	3.90802
			9310	3.90802
			9320	3.64249
			9330	3.64249
			9340	3.51361
			9350	3.51361
			9360	3.97217
			9370	3.97217
			9380	4.03679
			9390	4.03679
			9400	4.07261
			9410	4.07261
			9420	4.07182
			9430	4.07182
			9440	3.6725
			9450	3.6725
			9460	4.21281
			9470	4.21281
			9480	4.14483
			9490	4.14483
			9500	3.86806
			9510	3.86806
			9520	4.02368
			9530	4.02368
			9540	4.21776
			9550	4.21776
			9560	4.21851
			9570	4.21851
			9580	3.7525
			9590	3.7525
			9600	3.65544
			9610	3.65544
			9620	4.38855
			9630	4.38855
			9640	3.95306
			9650	3.95306
			9660	3.5586
			9670	3.5586
			9680	3.93216
			9690	3.93216
			9700	3.60038
			9710	3.60038
			9720	3.93355
			9730	3.93355
			9740	3.59269
			9750	3.59269
			9760	3.57398
			9770	3.57398
			9780	3.56805
			9790	3.56805
			9800	3.81965
			9810	3.81965
			9820	3.69808
			9830	3.69808
			9840	4.13885
			9850	4.13885
			9860	3.9093
			9870	3.9093
			9880	4.24494
			9890	4.24494
			9900	3.81907
			9910	3.81907
			9920	3.86165
			9930	3.86165
			9940	3.86896
			9950	3.86896
			9960	3.91888
			9970	3.91888
			9980	3.92764
			9990	3.92764
			10000	3.46891
			10010	3.46891
			10020	3.43613
			10030	3.43613
			10040	3.58761
			10050	3.58761
			10060	4.02321
			10070	4.02321
			10080	4.2063
			10090	4.2063
			10100	3.50174
			10110	3.50174
			10120	3.66242
			10130	3.66242
			10140	3.97682
			10150	3.97682
			10160	3.59198
			10170	3.59198
			10180	4.06615
			10190	4.06615
			10200	3.26166
			10210	3.26166
			10220	3.98204
			10230	3.98204
			10240	3.92432
			10250	3.92432
			10260	3.39102
			10270	3.39102
			10280	4.2246
			10290	4.2246
			10300	3.55326
			10310	3.55326
			10320	3.66441
			10330	3.66441
			10340	3.74743
			10350	3.74743
			10360	3.76857
			10370	3.76857
			10380	4.0612
			10390	4.0612
			10400	3.58698
			10410	3.58698
			10420	3.75105
			10430	3.75105
			10440	3.73998
			10450	3.73998
			10460	3.83515
			10470	3.83515
			10480	3.7146
			10490	3.7146
			10500	3.78506
			10510	3.78506
			10520	3.5638
			10530	3.5638
			10540	3.28792
			10550	3.28792
			10560	3.68783
			10570	3.68783
			10580	3.86713
			10590	3.86713
			10600	3.8154
			10610	3.8154
			10620	3.62113
			10630	3.62113
			10640	4.24534
			10650	4.24534
			10660	3.50698
			10670	3.50698
			10680	3.46719
			10690	3.46719
			10700	3.26326
			10710	3.26326
			10720	3.97419
			10730	3.97419
			10740	3.99766
			10750	3.99766
			10760	3.69892
			10770	3.69892
			10780	3.53374
			10790	3.53374
			10800	3.66549
			10810	3.66549
			10820	3.98624
			10830	3.98624
			10840	4.17099
			10850	4.17099
			10860	3.68828
			10870	3.68828
			10880	4.15961
			10890	4.15961
			10900	4.14878
			10910	4.14878
			10920	4.19474
			10930	4.19474
			10940	3.76685
			10950	3.76685
			10960	3.68785
			10970	3.68785
			10980	3.90108
			10990	3.90108
			11000	4.12633
			11010	4.12633
			11020	4.33464
			11030	4.33464
			11040	3.68903
			11050	3.68903
			11060	3.71417
			11070	3.71417
			11080	3.88416
			11090	3.88416
			11100	3.92154
			11110	3.92154
			11120	3.40323
			11130	3.40323
			11140	3.66142
			11150	3.66142
			11160	4.09082
			11170	4.09082
			11180	3.79849
			11190	3.79849
			11200	3.67211
			11210	3.67211
			11220	3.61381
			11230	3.61381
			11240	3.7946
			11250	3.7946
			11260	3.77072
			11270	3.77072
			11280	3.91085
			11290	3.91085
			11300	3.72533
			11310	3.72533
			11320	4.12932
			11330	4.12932
			11340	3.32125
			11350	3.32125
			11360	3.72715
			11370	3.72715
			11380	3.72204
			11390	3.72204
			11400	3.86942
			11410	3.86942
			11420	4.36768
			11430	4.36768
			11440	3.73537
			11450	3.73537
			11460	3.94323
			11470	3.94323
			11480	3.73815
			11490	3.73815
			11500	4.05512
			11510	4.05512
			11520	3.64421
			11530	3.64421
			11540	3.73483
			11550	3.73483
			11560	3.69389
			11570	3.69389
			11580	3.94333
			11590	3.94333
			11600	3.37195
			11610	3.37195
			11620	3.91297
			11630	3.91297
			11640	3.97674
			11650	3.97674
			11660	3.33913
			11670	3.33913
			11680	4.01032
			11690	4.01032
			11700	4.03349
			11710	4.03349
			11720	3.46111
			11730	3.46111
			11740	3.46465
			11750	3.46465
			11760	3.93422
			11770	3.93422
			11780	3.9177
			11790	3.9177
			11800	3.57774
			11810	3.57774
			11820	4.07272
			11830	4.07272
			11840	4.06738
			11850	4.06738
			11860	3.53951
			11870	3.53951
			11880	3.9211
			11890	3.9211
			11900	3.85317
			11910	3.85317
			11920	3.38533
			11930	3.38533
			11940	3.90681
			11950	3.90681
			11960	3.49364
			11970	3.49364
			11980	3.40199
			11990	3.40199
			12000	3.49641
			12010	3.49641
			12020	3.76856
			12030	3.76856
			12040	4.07802
			12050	4.07802
			12060	3.55912
			12070	3.55912
			12080	3.64291
			12090	3.64291
			12100	3.96459
			12110	3.96459
			12120	3.35896
			12130	3.35896
			12140	4.02677
			12150	4.02677
			12160	3.75526
			12170	3.75526
			12180	3.89965
			12190	3.89965
			12200	3.43519
			12210	3.43519
			12220	3.95307
			12230	3.95307
			12240	3.96445
			12250	3.96445
			12260	3.95468
			12270	3.95468
			12280	3.73952
			12290	3.73952
			12300	3.96078
			12310	3.96078
			12320	3.83162
			12330	3.83162
			12340	3.88829
			12350	3.88829
			12360	3.89976
			12370	3.89976
			12380	3.48897
			12390	3.48897
			12400	3.88871
			12410	3.88871
			12420	4.03807
			12430	4.03807
			12440	3.38561
			12450	3.38561
			12460	3.73011
			12470	3.73011
			12480	3.43268
			12490	3.43268
			12500	3.34071
			12510	3.34071
			12520	3.33047
			12530	3.33047
			12540	3.2761
			12550	3.2761
			12560	3.67434
			12570	3.67434
			12580	3.54127
			12590	3.54127
			12600	3.80081
			12610	3.80081
			12620	3.86539
			12630	3.86539
			12640	3.77519
			12650	3.77519
			12660	3.58936
			12670	3.58936
			12680	3.77321
			12690	3.77321
			12700	4.04178
			12710	4.04178
			12720	4.1346
			12730	4.1346
			12740	3.67432
			12750	3.67432
			12760	3.61407
			12770	3.61407
			12780	4.12982
			12790	4.12982
			12800	4.14168
			12810	4.14168
			12820	4.05128
			12830	4.05128
			12840	3.72202
			12850	3.72202
			12860	3.65806
			12870	3.65806
			12880	3.95641
			12890	3.95641
			12900	3.63403
			12910	3.63403
			12920	4.00025
			12930	4.00025
			12940	3.99444
			12950	3.99444
			12960	4.00419
			12970	4.00419
			12980	3.80815
			12990	3.80815
			13000	4.1596
			13010	4.1596
			13020	3.66019
			13030	3.66019
			13040	3.92859
			13050	3.92859
			13060	3.7352
			13070	3.7352
			13080	3.31109
			13090	3.31109
			13100	3.66471
			13110	3.66471
			13120	3.96649
			13130	3.96649
			13140	3.50268
			13150	3.50268
			13160	3.57185
			13170	3.57185
			13180	3.84216
			13190	3.84216
			13200	3.65518
			13210	3.65518
			13220	3.59579
			13230	3.59579
			13240	3.59237
			13250	3.59237
			13260	3.63447
			13270	3.63447
			13280	3.49044
			13290	3.49044
			13300	3.82088
			13310	3.82088
			13320	4.00418
			13330	4.00418
			13340	3.94134
			13350	3.94134
			13360	3.62316
			13370	3.62316
			13380	3.7921
			13390	3.7921
			13400	3.75431
			13410	3.75431
			13420	3.81124
			13430	3.81124
			13440	4.06631
			13450	4.06631
			13460	3.60198
			13470	3.60198
			13480	3.40485
			13490	3.40485
			13500	4.02901
			13510	4.02901
			13520	3.30385
			13530	3.30385
			13540	3.96992
			13550	3.96992
			13560	3.93979
			13570	3.93979
			13580	3.83683
			13590	3.83683
			13600	3.75077
			13610	3.75077
			13620	3.35869
			13630	3.35869
			13640	3.77291
			13650	3.77291
			13660	3.60412
			13670	3.60412
			13680	3.36277
			13690	3.36277
			13700	3.54503
			13710	3.54503
			13720	3.44142
			13730	3.44142
			13740	3.63873
			13750	3.63873
			13760	3.87526
			13770	3.87526
			13780	3.48502
			13790	3.48502
			13800	4.09375
			13810	4.09375
			13820	4.17719
			13830	4.17719
			13840	4.06966
			13850	4.06966
			13860	3.6035
			13870	3.6035
			13880	3.84081
			13890	3.84081
			13900	3.45867
			13910	3.45867
			13920	3.72351
			13930	3.72351
			13940	3.90705
			13950	3.90705
			13960	4.00881
			13970	4.00881
			13980	4.05722
			13990	4.05722
			14000	4.00638
			14010	4.00638
			14020	3.80891
			14030	3.80891
			14040	3.86397
			14050	3.86397
			14060	3.97183
			14070	3.97183
			14080	3.95262
			14090	3.95262
			14100	3.90688
			14110	3.90688
			14120	3.98251
			14130	3.98251
			14140	4.0481
			14150	4.0481
			14160	4.0632
			14170	4.0632
			14180	3.95731
			14190	3.95731
			14200	4.02174
			14210	4.02174
			14220	3.83558
			14230	3.83558
			14240	3.81872
			14250	3.81872
			14260	3.82468
			14270	3.82468
			14280	3.62117
			14290	3.62117
			14300	3.79819
			14310	3.79819
			14320	4.0536
			14330	4.0536
			14340	3.88977
			14350	3.88977
			14360	4.02977
			14370	4.02977
			14380	3.48085
			14390	3.48085
			14400	4.16582
			14410	4.16582
			14420	4.07075
			14430	4.07075
			14440	3.73407
			14450	3.73407
			14460	4.07218
			14470	4.07218
			14480	3.91244
			14490	3.91244
			14500	3.47536
			14510	3.47536
			14520	3.8473
			14530	3.8473
			14540	3.9282
			14550	3.9282
			14560	3.83454
			14570	3.83454
			14580	3.5852
			14590	3.5852
			14600	3.64665
			14610	3.64665
			14620	3.5074
			14630	3.5074
			14640	3.9263
			14650	3.9263
			14660	3.01002
			14670	3.01002
			14680	3.88206
			14690	3.88206
			14700	3.35749
			14710	3.35749
			14720	3.5158
			14730	3.5158
			14740	3.64479
			14750	3.64479
			14760	3.69036
			14770	3.69036
			14780	3.72839
			14790	3.72839
			14800	3.47838
			14810	3.47838
			14820	3.65388
			14830	3.65388
			14840	3.87055
			14850	3.87055
			14860	4.19491
			14870	4.19491
			14880	3.28497
			14890	3.28497
			14900	3.97572
			14910	3.97572
			14920	3.58868
			14930	3.58868
			14940	3.90145
			14950	3.90145
			14960	3.47341
			14970	3.47341
			14980	3.70996
			14990	3.70996
			15000	4.34836
			15010	4.34836
			15020	3.57788
			15030	3.57788
			15040	3.42684
			15050	3.42684
			15060	3.67492
			15070	3.67492
			15080	3.28308
			15090	3.28308
			15100	3.21003
			15110	3.21003
			15120	3.37871
			15130	3.37871
			15140	3.72049
			15150	3.72049
			15160	3.76364
			15170	3.76364
			15180	3.86316
			15190	3.86316
			15200	3.75716
			15210	3.75716
			15220	4.0907
			15230	4.0907
			15240	3.75403
			15250	3.75403
			15260	3.54493
			15270	3.54493
			15280	3.95912
			15290	3.95912
			15300	3.6614
			15310	3.6614
			15320	3.80374
			15330	3.80374
			15340	3.9618
			15350	3.9618
			15360	3.84129
			15370	3.84129
			15380	3.26904
			15390	3.26904
			15400	3.90741
			15410	3.90741
			15420	3.58753
			15430	3.58753
			15440	3.63159
			15450	3.63159
			15460	3.56137
			15470	3.56137
			15480	3.91549
			15490	3.91549
			15500	4.07748
			15510	4.07748
			15520	3.78118
			15530	3.78118
			15540	3.67148
			15550	3.67148
			15560	3.58682
			15570	3.58682
			15580	3.94958
			15590	3.94958
			15600	3.44739
			15610	3.44739
			15620	3.89306
			15630	3.89306
			15640	3.85842
			15650	3.85842
			15660	3.93467
			15670	3.93467
			15680	3.48135
			15690	3.48135
			15700	4.29102
			15710	4.29102
			15720	3.76241
			15730	3.76241
			15740	3.66855
			15750	3.66855
			15760	3.79737
			15770	3.79737
			15780	3.90536
			15790	3.90536
			15800	4.17359
			15810	4.17359
			15820	3.84466
			15830	3.84466
			15840	3.68868
			15850	3.68868
			15860	3.97495
			15870	3.97495
			15880	3.61338
			15890	3.61338
			15900	3.51307
			15910	3.51307
			15920	3.62442
			15930	3.62442
			15940	3.56935
			15950	3.56935
			15960	3.57678
			15970	3.57678
			15980	3.83177
			15990	3.83177
			16000	3.55224
			16010	3.55224
			16020	3.64047
			16030	3.64047
			16040	3.81378
			16050	3.81378
			16060	3.631
			16070	3.631
			16080	3.52069
			16090	3.52069
			16100	3.48942
			16110	3.48942
			16120	3.64684
			16130	3.64684
			16140	3.9399
			16150	3.9399
			16160	3.42882
			16170	3.42882
			16180	4.0277
			16190	4.0277
			16200	3.86271
			16210	3.86271
			16220	3.74585
			16230	3.74585
			16240	3.95528
			16250	3.95528
			16260	3.80706
			16270	3.80706
			16280	3.7715
			16290	3.7715
			16300	3.91706
			16310	3.91706
			16320	4.11198
			16330	4.11198
			16340	3.75967
			16350	3.75967
			16360	3.82666
			16370	3.82666
			16380	3.65013
			16390	3.65013
			16400	3.65014
			16410	3.65014
			16420	3.67878
			16430	3.67878
			16440	3.89469
			16450	3.89469
			16460	3.93539
			16470	3.93539
			16480	3.76682
			16490	3.76682
			16500	3.97347
			16510	3.97347
			16520	3.86534
			16530	3.86534
			16540	3.59865
			16550	3.59865
			16560	3.78109
			16570	3.78109
			16580	3.67539
			16590	3.67539
			16600	3.69145
			16610	3.69145
			16620	3.53552
			16630	3.53552
			16640	3.84235
			16650	3.84235
			16660	3.46085
			16670	3.46085
			16680	4.12188
			16690	4.12188
			16700	3.65726
			16710	3.65726
			16720	3.31007
			16730	3.31007
			16740	3.89243
			16750	3.89243
			16760	3.89021
			16770	3.89021
			16780	4.08771
			16790	4.08771
			16800	4.04559
			16810	4.04559
			16820	3.91283
			16830	3.91283
			16840	4.01793
			16850	4.01793
			16860	4.07272
			16870	4.07272
			16880	3.65754
			16890	3.65754
			16900	3.71127
			16910	3.71127
			16920	3.88261
			16930	3.88261
			16940	3.66603
			16950	3.66603
			16960	3.68141
			16970	3.68141
			16980	3.55132
			16990	3.55132
			17000	3.92386
			17010	3.92386
			17020	3.76817
			17030	3.76817
			17040	4.03739
			17050	4.03739
			17060	4.04943
			17070	4.04943
			17080	3.62162
			17090	3.62162
			17100	3.80027
			17110	3.80027
			17120	3.87556
			17130	3.87556
			17140	4.24247
			17150	4.24247
			17160	3.68779
			17170	3.68779
			17180	3.87536
			17190	3.87536
			17200	3.97277
			17210	3.97277
			17220	3.68324
			17230	3.68324
			17240	3.53343
			17250	3.53343
			17260	3.82068
			17270	3.82068
			17280	3.98694
			17290	3.98694
			17300	3.46236
			17310	3.46236
			17320	3.76374
			17330	3.76374
			17340	3.65778
			17350	3.65778
			17360	3.82384
			17370	3.82384
			17380	3.69116
			17390	3.69116
			17400	3.83108
			17410	3.83108
			17420	3.91718
			17430	3.91718
			17440	3.73762
			17450	3.73762
			17460	3.90095
			17470	3.90095
			17480	3.68317
			17490	3.68317
			17500	3.87323
			17510	3.87323
			17520	3.65326
			17530	3.65326
			17540	3.49752
			17550	3.49752
			17560	3.58267
			17570	3.58267
			17580	3.76564
			17590	3.76564
			17600	3.70799
			17610	3.70799
			17620	3.78572
			17630	3.78572
			17640	3.72759
			17650	3.72759
			17660	3.83596
			17670	3.83596
			17680	3.71257
			17690	3.71257
			17700	3.88904
			17710	3.88904
			17720	3.60958
			17730	3.60958
			17740	3.70967
			17750	3.70967
			17760	3.6475
			17770	3.6475
			17780	3.67571
			17790	3.67571
			17800	3.6191
			17810	3.6191
			17820	3.47723
			17830	3.47723
			17840	3.55092
			17850	3.55092
			17860	3.70044
			17870	3.70044
			17880	3.81822
			17890	3.81822
			17900	3.6916
			17910	3.6916
			17920	3.55703
			17930	3.55703
			17940	3.62239
			17950	3.62239
			17960	3.63541
			17970	3.63541
			17980	3.67112
			17990	3.67112
			18000	3.77458
			18010	3.77458
			18020	3.72444
			18030	3.72444
			18040	3.71179
			18050	3.71179
			18060	3.78533
			18070	3.78533
			18080	3.63003
			18090	3.63003
			18100	3.64684
			18110	3.64684
			18120	3.73848
			18130	3.73848
			18140	3.70171
			18150	3.70171
			18160	3.90945
			18170	3.90945
			18180	3.5857
			18190	3.5857
			18200	3.36119
			18210	3.36119
			18220	3.44119
			18230	3.44119
			18240	3.77716
			18250	3.77716
			18260	3.89015
			18270	3.89015
			18280	3.39925
			18290	3.39925
			18300	4.00726
			18310	4.00726
			18320	3.70016
			18330	3.70016
			18340	3.6534
			18350	3.6534
			18360	3.97459
			18370	3.97459
			18380	3.63635
			18390	3.63635
			18400	3.61649
			18410	3.61649
			18420	3.88467
			18430	3.88467
			18440	4.00721
			18450	4.00721
			18460	4.04103
			18470	4.04103
			18480	3.35568
			18490	3.35568
			18500	3.72942
			18510	3.72942
			18520	3.8893
			18530	3.8893
			18540	3.60279
			18550	3.60279
			18560	3.7649
			18570	3.7649
			18580	3.6018
			18590	3.6018
			18600	3.84539
			18610	3.84539
			18620	3.6724
			18630	3.6724
			18640	3.73252
			18650	3.73252
			18660	3.74848
			18670	3.74848
			18680	3.8018
			18690	3.8018
			18700	3.74843
			18710	3.74843
			18720	3.64675
			18730	3.64675
			18740	3.84412
			18750	3.84412
			18760	3.68813
			18770	3.68813
			18780	3.88827
			18790	3.88827
			18800	3.7354
			18810	3.7354
			18820	3.73462
			18830	3.73462
			18840	3.88527
			18850	3.88527
			18860	3.61024
			18870	3.61024
			18880	3.86978
			18890	3.86978
			18900	3.57742
			18910	3.57742
			18920	3.72034
			18930	3.72034
			18940	3.46132
			18950	3.46132
			18960	3.92219
			18970	3.92219
			18980	3.51079
			18990	3.51079
			19000	3.80091
			19010	3.80091
			19020	3.6769
			19030	3.6769
			19040	3.86708
			19050	3.86708
			19060	3.79129
			19070	3.79129
			19080	3.51152
			19090	3.51152
			19100	3.97617
			19110	3.97617
			19120	3.50557
			19130	3.50557
			19140	3.73754
			19150	3.73754
			19160	4.12936
			19170	4.12936
			19180	3.24285
			19190	3.24285
			19200	3.71926
			19210	3.71926
			19220	3.60033
			19230	3.60033
			19240	3.58833
			19250	3.58833
			19260	3.64426
			19270	3.64426
			19280	3.68564
			19290	3.68564
			19300	3.57746
			19310	3.57746
			19320	3.77628
			19330	3.77628
			19340	3.52905
			19350	3.52905
			19360	3.77809
			19370	3.77809
			19380	3.523
			19390	3.523
			19400	3.94337
			19410	3.94337
			19420	3.77849
			19430	3.77849
			19440	3.78599
			19450	3.78599
			19460	4.01731
			19470	4.01731
			19480	3.82071
			19490	3.82071
			19500	3.95835
			19510	3.95835
			19520	3.7987
			19530	3.7987
			19540	3.93654
			19550	3.93654
			19560	3.91349
			19570	3.91349
			19580	3.93648
			19590	3.93648
			19600	3.81025
			19610	3.81025
			19620	3.68965
			19630	3.68965
			19640	3.74936
			19650	3.74936
			19660	3.53086
			19670	3.53086
			19680	3.72511
			19690	3.72511
			19700	3.53176
			19710	3.53176
			19720	3.87744
			19730	3.87744
			19740	3.35372
			19750	3.35372
			19760	3.73382
			19770	3.73382
			19780	3.59963
			19790	3.59963
			19800	3.752
			19810	3.752
			19820	3.66373
			19830	3.66373
			19840	3.64699
			19850	3.64699
			19860	3.93482
			19870	3.93482
			19880	3.87451
			19890	3.87451
			19900	3.9598
			19910	3.9598
			19920	3.76384
			19930	3.76384
			19940	3.78179
			19950	3.78179
			19960	4.01141
			19970	4.01141
			19980	3.80129
[truncated: 2 more rows]

## Sheet: Fig. 1h
					average area per lipid
				0	0.801556
				10	0.791523
				20	0.78608
				30	0.784999
				40	0.787428
				50	0.78831
				60	0.789394
				70	0.784569
				80	0.78654
				90	0.785957
				100	0.785216
				110	0.785042
				120	0.785351
				130	0.782057
				140	0.788351
				150	0.789091
				160	0.786479
				170	0.786519
				180	0.784478
				190	0.785025
				200	0.783616
				210	0.787786
				220	0.782232
				230	0.783908
				240	0.786592
				250	0.786308
				260	0.7902
				270	0.790461
				280	0.78772
				290	0.784271
				300	0.785301
				310	0.790311
				320	0.787717
				330	0.785991
				340	0.790815
				350	0.795275
				360	0.794171
				370	0.799132
				380	0.798495
				390	0.798182
				400	0.799266
				410	0.798086
				420	0.796723
				430	0.798314
				440	0.798878
				450	0.797707
				460	0.795153
				470	0.799288
				480	0.797982
				490	0.798902
				500	0.795911
				510	0.800126
				520	0.799214
				530	0.797166
				540	0.795494
				550	0.796408
				560	0.795289
				570	0.797102
				580	0.79885
				590	0.794916
				600	0.796182
				610	0.798939
				620	0.798243
				630	0.801896
				640	0.798029
				650	0.800514
				660	0.80092
				670	0.801751
				680	0.801293
				690	0.799274
				700	0.79969
				710	0.795635
				720	0.801572
				730	0.802426
				740	0.804673
				750	0.803645
				760	0.803186
				770	0.804314
				780	0.805062
				790	0.803067
				800	0.802074
				810	0.801632
				820	0.80452
				830	0.805638
				840	0.802529
				850	0.805438
				860	0.802103
				870	0.802224
				880	0.8039
				890	0.805287
				900	0.806361
				910	0.81114
				920	0.807503
				930	0.807987
				940	0.809468
				950	0.807605
				960	0.808818
				970	0.808094
				980	0.807771
				990	0.806134
				1000	0.808807
				1010	0.806727
				1020	0.811192
				1030	0.807387
				1040	0.804557
				1050	0.805885
				1060	0.803004
				1070	0.80817
				1080	0.810571
				1090	0.799986
				1100	0.802812
				1110	0.803844
				1120	0.802228
				1130	0.803978
				1140	0.804336
				1150	0.807647
				1160	0.800613
				1170	0.802326
				1180	0.808517
				1190	0.806598
				1200	0.805176
				1210	0.808653
				1220	0.806236
				1230	0.806019
				1240	0.807654
				1250	0.802991
				1260	0.807568
				1270	0.810175
				1280	0.805206
				1290	0.809074
				1300	0.807991
				1310	0.809845
				1320	0.812103
				1330	0.804057
				1340	0.8056
				1350	0.805371
				1360	0.806064
				1370	0.808603
				1380	0.811476
				1390	0.809674
				1400	0.80339
				1410	0.805272
				1420	0.805289
				1430	0.806398
				1440	0.809984
				1450	0.810481
				1460	0.805457
				1470	0.807482
				1480	0.808016
				1490	0.803183
				1500	0.805374
				1510	0.804132
				1520	0.806432
				1530	0.804337
				1540	0.811898
				1550	0.808434
				1560	0.808983
				1570	0.80916
				1580	0.809525
				1590	0.809723
				1600	0.810365
				1610	0.804683
				1620	0.809193
				1630	0.806537
				1640	0.80697
				1650	0.809718
				1660	0.812935
				1670	0.809708
				1680	0.809682
				1690	0.80756
				1700	0.806148
				1710	0.806964
				1720	0.808584
				1730	0.809944
				1740	0.809227
				1750	0.80851
				1760	0.807484
				1770	0.806108
				1780	0.810433
				1790	0.809488
				1800	0.811051
				1810	0.815255
				1820	0.814284
				1830	0.811895
				1840	0.813034
				1850	0.811973
				1860	0.816027
				1870	0.818659
				1880	0.810543
				1890	0.812945
				1900	0.809203
				1910	0.812823
				1920	0.814627
				1930	0.811366
				1940	0.811068
				1950	0.810002
				1960	0.810415
				1970	0.811288
				1980	0.806215
				1990	0.809272
				2000	0.811013
				2010	0.812499
				2020	0.808928
				2030	0.809719
				2040	0.807803
				2050	0.808149
				2060	0.809209
				2070	0.809716
				2080	0.807261
				2090	0.809356
				2100	0.811643
				2110	0.81048
				2120	0.80718
				2130	0.809143
				2140	0.811287
				2150	0.810843
				2160	0.811377
				2170	0.81025
				2180	0.812565
				2190	0.810336
				2200	0.811989
				2210	0.816209
				2220	0.813082
				2230	0.812441
				2240	0.811801
				2250	0.815039
				2260	0.814032
				2270	0.814594
				2280	0.810951
				2290	0.812745
				2300	0.807885
				2310	0.816174
				2320	0.809616
				2330	0.816904
				2340	0.814109
				2350	0.813127
				2360	0.813233
				2370	0.811864
				2380	0.813006
				2390	0.810082
				2400	0.816698
				2410	0.815059
				2420	0.812609
				2430	0.812009
				2440	0.814815
				2450	0.809926
				2460	0.815268
				2470	0.815368
				2480	0.811516
				2490	0.808958
				2500	0.811831
				2510	0.812076
				2520	0.813602
				2530	0.812917
				2540	0.812257
				2550	0.81113
				2560	0.810992
				2570	0.811861
				2580	0.805271
				2590	0.810276
				2600	0.808397
				2610	0.803276
				2620	0.810406
				2630	0.804141
				2640	0.80811
				2650	0.809233
				2660	0.808962
				2670	0.807602
				2680	0.811695
				2690	0.810435
				2700	0.810481
				2710	0.810921
				2720	0.814649
				2730	0.811063
				2740	0.807958
				2750	0.811364
				2760	0.813928
				2770	0.811222
				2780	0.811429
				2790	0.815813
				2800	0.808038
				2810	0.810401
				2820	0.815114
				2830	0.814018
				2840	0.813655
				2850	0.815424
				2860	0.80934
				2870	0.811681
				2880	0.814358
				2890	0.810964
				2900	0.813594
				2910	0.811533
				2920	0.807588
				2930	0.811614
				2940	0.811517
				2950	0.81561
				2960	0.809697
				2970	0.809074
				2980	0.810923
				2990	0.809413
				3000	0.807641
				3010	0.804793
				3020	0.807091
				3030	0.807456
				3040	0.807472
				3050	0.806821
				3060	0.803091
				3070	0.809253
				3080	0.807905
				3090	0.808198
				3100	0.805021
				3110	0.807488
				3120	0.803866
				3130	0.804886
				3140	0.806239
				3150	0.81113
				3160	0.806967
				3170	0.806259
				3180	0.807168
				3190	0.806784
				3200	0.806816
				3210	0.804414
				3220	0.803158
				3230	0.808512
				3240	0.803427
				3250	0.807172
				3260	0.807348
				3270	0.80439
				3280	0.808424
				3290	0.808242
				3300	0.80444
				3310	0.807364
				3320	0.80868
				3330	0.811362
				3340	0.807474
				3350	0.806093
				3360	0.809534
				3370	0.809443
				3380	0.811848
				3390	0.808927
				3400	0.811223
				3410	0.813413
				3420	0.810834
				3430	0.812348
				3440	0.813301
				3450	0.807202
				3460	0.815459
				3470	0.812652
				3480	0.810352
				3490	0.806271
				3500	0.80501
				3510	0.806694
				3520	0.808011
				3530	0.804604
				3540	0.806015
				3550	0.804012
				3560	0.805228
				3570	0.800529
				3580	0.804066
				3590	0.805783
				3600	0.805197
				3610	0.805348
				3620	0.803414
				3630	0.805692
				3640	0.807632
				3650	0.805934
				3660	0.807096
				3670	0.804672
				3680	0.810291
				3690	0.808771
				3700	0.807532
				3710	0.806027
				3720	0.808372
				3730	0.809457
				3740	0.806841
				3750	0.807071
				3760	0.810158
				3770	0.804421
				3780	0.80772
				3790	0.807393
				3800	0.808695
				3810	0.810263
				3820	0.811045
				3830	0.811641
				3840	0.809771
				3850	0.808077
				3860	0.80738
				3870	0.80576
				3880	0.810209
				3890	0.812856
				3900	0.811912
				3910	0.811856
				3920	0.81008
				3930	0.808217
				3940	0.809276
				3950	0.815466
				3960	0.810059
				3970	0.815828
				3980	0.812886
				3990	0.813485
				4000	0.810021
				4010	0.808062
				4020	0.813355
				4030	0.813581
				4040	0.814686
				4050	0.814967
				4060	0.813412
				4070	0.811036
				4080	0.813243
				4090	0.810109
				4100	0.810441
				4110	0.812678
				4120	0.810553
				4130	0.807372
				4140	0.810025
				4150	0.810238
				4160	0.811102
				4170	0.807396
				4180	0.808661
				4190	0.808066
				4200	0.809723
				4210	0.811411
				4220	0.806398
				4230	0.808913
				4240	0.812498
				4250	0.813508
				4260	0.814861
				4270	0.814572
				4280	0.815539
				4290	0.810051
				4300	0.814454
				4310	0.81177
				4320	0.814842
				4330	0.817804
				4340	0.819427
				4350	0.818398
				4360	0.817924
				4370	0.812964
				4380	0.818124
				4390	0.817953
				4400	0.818161
				4410	0.819189
				4420	0.813825
				4430	0.81173
				4440	0.814322
				4450	0.810562
				4460	0.814959
				4470	0.81528
				4480	0.810011
				4490	0.815869
				4500	0.815165
				4510	0.816899
				4520	0.812847
				4530	0.81759
				4540	0.817476
				4550	0.81286
				4560	0.814496
				4570	0.811724
				4580	0.809257
				4590	0.812534
				4600	0.81335
				4610	0.810947
				4620	0.81155
				4630	0.813126
				4640	0.815473
				4650	0.813999
				4660	0.814844
				4670	0.813477
				4680	0.811631
				4690	0.811064
				4700	0.813532
				4710	0.814889
				4720	0.811581
				4730	0.814579
				4740	0.814727
				4750	0.814486
				4760	0.813925
				4770	0.815227
				4780	0.810337
				4790	0.813088
				4800	0.815771
				4810	0.813466
				4820	0.810289
				4830	0.81028
				4840	0.814426
				4850	0.814856
				4860	0.812732
				4870	0.817051
				4880	0.812782
				4890	0.808209
				4900	0.812917
				4910	0.807848
				4920	0.810949
				4930	0.814358
				4940	0.812563
				4950	0.809466
				4960	0.811933
				4970	0.812297
				4980	0.811723
				4990	0.810045
				5000	0.808989
				5010	0.808198
				5020	0.806128
				5030	0.804259
				5040	0.80384
				5050	0.804825
				5060	0.804502
				5070	0.804012
				5080	0.804775
				5090	0.809811
				5100	0.807348
				5110	0.809188
				5120	0.80818
				5130	0.8047
				5140	0.804019
				5150	0.807028
				5160	0.808266
				5170	0.811855
				5180	0.807412
				5190	0.807971
				5200	0.809604
				5210	0.809921
				5220	0.80903
				5230	0.808872
				5240	0.808552
				5250	0.809415
				5260	0.805282
				5270	0.805217
				5280	0.811178
				5290	0.807657
				5300	0.81153
				5310	0.811611
				5320	0.810053
				5330	0.809291
				5340	0.809047
				5350	0.810625
				5360	0.808622
				5370	0.806992
				5380	0.808424
				5390	0.809799
				5400	0.811784
				5410	0.814882
				5420	0.811408
				5430	0.814036
				5440	0.812859
				5450	0.812213
				5460	0.812964
				5470	0.814904
				5480	0.813962
				5490	0.81282
				5500	0.809453
				5510	0.813583
				5520	0.81348
				5530	0.812457
				5540	0.812834
				5550	0.812149
				5560	0.815194
				5570	0.811187
				5580	0.811571
				5590	0.812674
				5600	0.813366
				5610	0.814848
				5620	0.816712
				5630	0.816175
				5640	0.817688
				5650	0.816817
				5660	0.813613
				5670	0.816751
				5680	0.815552
				5690	0.819035
				5700	0.815956
				5710	0.81869
				5720	0.817883
				5730	0.815874
				5740	0.81724
				5750	0.815543
				5760	0.819388
				5770	0.819647
				5780	0.81936
				5790	0.814623
				5800	0.814022
				5810	0.818734
				5820	0.816176
				5830	0.813442
				5840	0.815181
				5850	0.815114
				5860	0.820695
				5870	0.814482
				5880	0.811694
				5890	0.814333
				5900	0.816174
				5910	0.815862
				5920	0.813207
				5930	0.813593
				5940	0.81236
				5950	0.812426
				5960	0.811059
				5970	0.814646
				5980	0.812616
				5990	0.812806
				6000	0.813113
				6010	0.817931
				6020	0.811485
				6030	0.811186
				6040	0.813362
				6050	0.81455
				6060	0.816082
				6070	0.816291
				6080	0.817652
				6090	0.815313
				6100	0.817246
				6110	0.813033
				6120	0.817472
				6130	0.816636
				6140	0.818264
				6150	0.817754
				6160	0.819865
				6170	0.81217
				6180	0.821177
				6190	0.814857
				6200	0.812916
				6210	0.813785
				6220	0.816224
				6230	0.816798
				6240	0.816507
				6250	0.820231
				6260	0.817178
				6270	0.815678
				6280	0.812004
				6290	0.809776
				6300	0.812752
				6310	0.813948
				6320	0.812299
				6330	0.81206
				6340	0.814818
				6350	0.812377
				6360	0.815197
				6370	0.821987
				6380	0.812708
				6390	0.810324
				6400	0.812815
				6410	0.813373
				6420	0.812871
				6430	0.816503
				6440	0.811175
				6450	0.817626
				6460	0.8116
				6470	0.814609
				6480	0.816116
				6490	0.814099
				6500	0.818434
				6510	0.819905
				6520	0.816307
				6530	0.810713
				6540	0.812049
				6550	0.814687
				6560	0.815323
				6570	0.813359
				6580	0.816396
				6590	0.816054
				6600	0.816699
				6610	0.816755
				6620	0.812299
				6630	0.817902
				6640	0.816941
				6650	0.814155
				6660	0.815665
				6670	0.811821
				6680	0.817702
				6690	0.813886
				6700	0.816221
				6710	0.821107
				6720	0.813954
				6730	0.820659
				6740	0.81483
				6750	0.817317
				6760	0.814236
				6770	0.81547
				6780	0.816969
				6790	0.818006
				6800	0.82317
				6810	0.814111
				6820	0.809601
				6830	0.81157
				6840	0.814471
				6850	0.813469
				6860	0.813424
				6870	0.818302
				6880	0.815908
				6890	0.814698
				6900	0.814149
				6910	0.812945
				6920	0.810381
				6930	0.81747
				6940	0.81186
				6950	0.817424
				6960	0.813995
				6970	0.813838
				6980	0.811941
				6990	0.813727
				7000	0.811533
				7010	0.808985
				7020	0.810412
				7030	0.810935
				7040	0.814187
				7050	0.815796
				7060	0.813482
				7070	0.813958
				7080	0.816777
				7090	0.813646
				7100	0.81051
				7110	0.809352
				7120	0.807815
				7130	0.811873
				7140	0.810512
				7150	0.810298
				7160	0.812949
				7170	0.81589
				7180	0.813288
				7190	0.815451
				7200	0.811227
				7210	0.817447
				7220	0.817284
				7230	0.815631
				7240	0.810675
				7250	0.807427
				7260	0.808827
				7270	0.819209
				7280	0.817061
				7290	0.817336
				7300	0.815721
				7310	0.8197
				7320	0.811314
				7330	0.811814
				7340	0.811197
				7350	0.814142
				7360	0.813891
				7370	0.812307
				7380	0.81221
				7390	0.819777
				7400	0.813062
				7410	0.811079
				7420	0.809452
				7430	0.813703
				7440	0.811909
				7450	0.808462
				7460	0.809324
				7470	0.817246
				7480	0.81206
				7490	0.811208
				7500	0.810643
				7510	0.814074
				7520	0.814059
				7530	0.811354
				7540	0.812161
				7550	0.814847
				7560	0.818005
				7570	0.811035
				7580	0.817419
				7590	0.811045
				7600	0.812571
				7610	0.815481
				7620	0.810039
				7630	0.814952
				7640	0.8144
				7650	0.816593
				7660	0.813921
				7670	0.813982
				7680	0.812978
				7690	0.807161
				7700	0.807229
				7710	0.814812
				7720	0.814479
				7730	0.812544
				7740	0.81205
				7750	0.812482
				7760	0.811075
				7770	0.813518
				7780	0.811492
				7790	0.811789
				7800	0.812841
				7810	0.813276
				7820	0.80798
				7830	0.809321
				7840	0.808886
				7850	0.807347
				7860	0.811181
				7870	0.809299
				7880	0.808167
				7890	0.808695
				7900	0.808223
				7910	0.806886
				7920	0.806014
				7930	0.808673
				7940	0.811351
				7950	0.805957
				7960	0.808205
				7970	0.80754
				7980	0.807913
				7990	0.80548
				8000	0.80854
				8010	0.806893
				8020	0.803992
				8030	0.809091
				8040	0.806332
				8050	0.811948
				8060	0.812571
				8070	0.814371
				8080	0.815732
				8090	0.815727
				8100	0.815193
				8110	0.816479
				8120	0.816898
				8130	0.813878
				8140	0.816151
				8150	0.817218
				8160	0.816232
				8170	0.814381
				8180	0.818454
				8190	0.815034
				8200	0.813985
				8210	0.81738
				8220	0.821391
				8230	0.817504
				8240	0.813754
				8250	0.812772
				8260	0.814257
				8270	0.815034
				8280	0.813975
				8290	0.814876
				8300	0.812125
				8310	0.817999
				8320	0.812782
				8330	0.814972
				8340	0.809817
				8350	0.809749
				8360	0.809242
				8370	0.808251
				8380	0.808629
				8390	0.808653
				8400	0.808255
				8410	0.807916
				8420	0.810878
				8430	0.807088
				8440	0.808592
				8450	0.807012
				8460	0.808367
				8470	0.809578
				8480	0.812456
				8490	0.806393
				8500	0.80671
				8510	0.807731
				8520	0.807213
				8530	0.810242
				8540	0.806015
				8550	0.810446
				8560	0.80878
				8570	0.810313
				8580	0.808117
				8590	0.808293
				8600	0.811035
				8610	0.810159
				8620	0.810145
				8630	0.81353
				8640	0.812806
				8650	0.811428
				8660	0.808466
				8670	0.808753
				8680	0.809319
				8690	0.810266
				8700	0.809847
				8710	0.813893
				8720	0.814924
				8730	0.814746
				8740	0.811119
				8750	0.80664
				8760	0.80963
				8770	0.811737
				8780	0.809672
				8790	0.80761
				8800	0.813118
				8810	0.811426
				8820	0.812345
				8830	0.815161
				8840	0.81293
				8850	0.819005
				8860	0.815732
				8870	0.818487
				8880	0.813458
				8890	0.810582
				8900	0.813213
				8910	0.814865
				8920	0.816738
				8930	0.813417
				8940	0.810919
				8950	0.81108
				8960	0.812435
				8970	0.81563
				8980	0.812558
				8990	0.813614
				9000	0.810553
				9010	0.812825
				9020	0.812456
				9030	0.814632
				9040	0.814082
				9050	0.81095
				9060	0.812348
				9070	0.810351
				9080	0.810595
				9090	0.81316
				9100	0.815736
				9110	0.810945
				9120	0.813216
				9130	0.817301
				9140	0.810638
				9150	0.812423
				9160	0.814361
				9170	0.813797
				9180	0.814881
				9190	0.817683
				9200	0.813596
				9210	0.810834
				9220	0.815475
				9230	0.814313
				9240	0.809733
				9250	0.807984
				9260	0.811817
				9270	0.811937
				9280	0.818114
				9290	0.811801
				9300	0.812574
				9310	0.813702
				9320	0.81478
				9330	0.810569
				9340	0.813676
				9350	0.812346
				9360	0.812316
				9370	0.811929
				9380	0.815822
				9390	0.814197
				9400	0.814304
				9410	0.814134
				9420	0.811984
				9430	0.81112
				9440	0.815785
				9450	0.811972
				9460	0.815882
				9470	0.8145
				9480	0.813802
				9490	0.810562
				9500	0.814033
				9510	0.815622
				9520	0.813067
				9530	0.817304
				9540	0.812069
				9550	0.815242
				9560	0.818928
				9570	0.819713
				9580	0.818319
				9590	0.819146
				9600	0.818381
				9610	0.815282
				9620	0.814154
				9630	0.815785
				9640	0.8144
				9650	0.816255
				9660	0.815145
				9670	0.817208
				9680	0.813902
				9690	0.818146
				9700	0.814481
				9710	0.813012
				9720	0.817076
				9730	0.819109
				9740	0.811122
				9750	0.815217
				9760	0.815175
				9770	0.811964
				9780	0.816665
				9790	0.820085
				9800	0.81878
				9810	0.819326
				9820	0.814835
				9830	0.813793
				9840	0.818189
				9850	0.815448
				9860	0.813293
				9870	0.816664
				9880	0.810833
				9890	0.813407
				9900	0.812889
				9910	0.809956
				9920	0.806967
				9930	0.81064
				9940	0.810031
				9950	0.812099
				9960	0.811658
				9970	0.809971
				9980	0.812812
				9990	0.815257
				10000	0.814199
				10010	0.813305
				10020	0.812129
				10030	0.811951
				10040	0.812763
				10050	0.811337
				10060	0.808752
				10070	0.806942
				10080	0.812569
				10090	0.810556
				10100	0.81303
				10110	0.815776
				10120	0.813138
				10130	0.811622
				10140	0.814604
				10150	0.813141
				10160	0.809173
				10170	0.810415
				10180	0.812703
				10190	0.813104
				10200	0.814314
				10210	0.81538
				10220	0.817864
				10230	0.820471
				10240	0.813671
				10250	0.815432
				10260	0.816061
				10270	0.814903
				10280	0.811897
				10290	0.810051
				10300	0.812221
				10310	0.808343
				10320	0.810191
				10330	0.81046
				10340	0.808836
				10350	0.810028
				10360	0.811917
				10370	0.806929
				10380	0.808125
				10390	0.809298
				10400	0.80859
				10410	0.810609
				10420	0.808202
				10430	0.815332
				10440	0.812943
				10450	0.815163
				10460	0.812521
				10470	0.810128
				10480	0.812599
				10490	0.810023
				10500	0.808075
				10510	0.804788
				10520	0.80578
				10530	0.805057
				10540	0.804307
				10550	0.808038
				10560	0.80844
				10570	0.807646
				10580	0.809869
				10590	0.805136
				10600	0.808756
				10610	0.805581
				10620	0.804779
				10630	0.808626
				10640	0.805811
				10650	0.804647
				10660	0.803205
				10670	0.805912
				10680	0.805735
				10690	0.804793
				10700	0.807534
				10710	0.807227
				10720	0.803334
				10730	0.804698
				10740	0.808051
				10750	0.807361
				10760	0.810912
				10770	0.808402
				10780	0.808298
				10790	0.806915
				10800	0.809473
				10810	0.804989
				10820	0.803458
				10830	0.804925
				10840	0.804928
				10850	0.807637
				10860	0.811687
				10870	0.810247
				10880	0.808171
				10890	0.815446
				10900	0.808256
				10910	0.810881
				10920	0.80668
				10930	0.810299
				10940	0.80818
				10950	0.806466
				10960	0.807604
				10970	0.807122
				10980	0.808412
				10990	0.806823
				11000	0.807939
				11010	0.806099
				11020	0.802311
				11030	0.805293
				11040	0.804511
				11050	0.804676
				11060	0.805597
				11070	0.808063
				11080	0.806884
				11090	0.807437
				11100	0.804172
				11110	0.805925
				11120	0.808908
				11130	0.807474
				11140	0.806839
				11150	0.802886
				11160	0.804241
				11170	0.809446
				11180	0.808151
				11190	0.80825
				11200	0.809662
				11210	0.805708
				11220	0.804375
				11230	0.806279
				11240	0.807941
				11250	0.806296
				11260	0.805639
				11270	0.809265
				11280	0.806536
				11290	0.807986
				11300	0.809689
				11310	0.808795
				11320	0.806947
				11330	0.807199
				11340	0.811694
				11350	0.809895
				11360	0.808558
				11370	0.812013
				11380	0.810893
				11390	0.812373
				11400	0.811934
				11410	0.813291
				11420	0.811176
				11430	0.812081
				11440	0.810608
				11450	0.806997
				11460	0.810301
				11470	0.812928
				11480	0.808997
				11490	0.810831
				11500	0.809868
				11510	0.809496
				11520	0.815014
				11530	0.81604
				11540	0.812917
				11550	0.81067
				11560	0.810708
				11570	0.813696
				11580	0.810516
				11590	0.807245
				11600	0.810213
				11610	0.812213
				11620	0.813044
				11630	0.81123
				11640	0.809735
				11650	0.810713
				11660	0.81304
				11670	0.814782
				11680	0.808
				11690	0.812687
				11700	0.80948
				11710	0.813144
				11720	0.809645
				11730	0.806767
				11740	0.810132
				11750	0.81003
				11760	0.812204
				11770	0.815023
				11780	0.810881
				11790	0.812421
				11800	0.815392
				11810	0.811404
				11820	0.809655
				11830	0.810154
				11840	0.808695
				11850	0.811537
				11860	0.816654
				11870	0.818322
				11880	0.811705
				11890	0.809291
				11900	0.808916
				11910	0.809236
				11920	0.808638
				11930	0.807211
				11940	0.805503
				11950	0.80308
				11960	0.803221
				11970	0.810622
				11980	0.809202
				11990	0.805367
				12000	0.804675
				12010	0.804243
				12020	0.808104
				12030	0.806084
				12040	0.812598
				12050	0.811283
				12060	0.809338
				12070	0.80998
				12080	0.807789
				12090	0.81018
				12100	0.808137
				12110	0.811399
				12120	0.807787
				12130	0.814555
				12140	0.811111
				12150	0.806445
				12160	0.810625
				12170	0.811488
				12180	0.812216
				12190	0.81154
				12200	0.814019
				12210	0.812742
				12220	0.814958
				12230	0.815322
				12240	0.814023
				12250	0.816176
				12260	0.813132
				12270	0.81365
				12280	0.811986
				12290	0.812541
				12300	0.812101
				12310	0.808765
				12320	0.811314
				12330	0.80831
				12340	0.811728
				12350	0.806284
				12360	0.811039
				12370	0.81445
				12380	0.806538
				12390	0.809113
				12400	0.809963
				12410	0.811346
				12420	0.809841
				12430	0.806637
				12440	0.808924
				12450	0.811095
				12460	0.810866
				12470	0.810449
				12480	0.810867
				12490	0.813754
				12500	0.806133
				12510	0.809331
				12520	0.807508
				12530	0.813517
				12540	0.807975
				12550	0.807556
				12560	0.810862
				12570	0.811627
				12580	0.808973
				12590	0.807209
				12600	0.80761
				12610	0.80949
				12620	0.807316
				12630	0.812579
				12640	0.814937
				12650	0.810747
				12660	0.809428
				12670	0.807976
				12680	0.81204
				12690	0.812403
				12700	0.809986
				12710	0.810073
				12720	0.805142
				12730	0.809543
				12740	0.809685
				12750	0.808859
				12760	0.807746
				12770	0.810816
				12780	0.808943
				12790	0.810502
				12800	0.808055
				12810	0.808828
				12820	0.810267
				12830	0.810866
				12840	0.806602
				12850	0.810051
				12860	0.80885
				12870	0.810543
				12880	0.807827
				12890	0.806758
				12900	0.810626
				12910	0.809274
				12920	0.806127
				12930	0.808481
				12940	0.804239
				12950	0.809595
				12960	0.808077
				12970	0.805303
				12980	0.804224
				12990	0.809389
				13000	0.808822
				13010	0.80859
				13020	0.809599
				13030	0.81255
				13040	0.809584
				13050	0.806041
				13060	0.806433
				13070	0.806559
				13080	0.808241
				13090	0.808211
				13100	0.807335
				13110	0.808835
				13120	0.80993
				13130	0.805567
				13140	0.806351
				13150	0.807814
				13160	0.811439
				13170	0.811426
				13180	0.809511
				13190	0.807564
				13200	0.811134
				13210	0.811013
				13220	0.811606
				13230	0.813313
				13240	0.810581
				13250	0.810642
				13260	0.808152
				13270	0.811897
				13280	0.808575
				13290	0.811701
				13300	0.810861
				13310	0.809101
				13320	0.809654
				13330	0.812358
				13340	0.813058
				13350	0.813736
				13360	0.808541
				13370	0.811265
				13380	0.814516
				13390	0.814386
				13400	0.819454
				13410	0.811633
				13420	0.813665
				13430	0.813724
				13440	0.810007
				13450	0.810792
				13460	0.810056
				13470	0.816843
				13480	0.815589
				13490	0.815038
				13500	0.817211
				13510	0.814868
				13520	0.813255
				13530	0.811253
				13540	0.816923
				13550	0.815874
				13560	0.811607
				13570	0.812366
				13580	0.812832
				13590	0.814331
				13600	0.813462
				13610	0.812073
				13620	0.815594
				13630	0.814695
				13640	0.813636
				13650	0.813583
				13660	0.816305
				13670	0.820045
				13680	0.818568
				13690	0.824222
				13700	0.816354
				13710	0.816711
				13720	0.816062
				13730	0.81759
				13740	0.817768
				13750	0.816854
				13760	0.820482
				13770	0.818258
				13780	0.821461
				13790	0.821653
				13800	0.824335
				13810	0.821399
				13820	0.817074
				13830	0.82026
				13840	0.819546
				13850	0.817079
				13860	0.819174
				13870	0.819752
				13880	0.82263
				13890	0.818555
				13900	0.820919
				13910	0.826741
				13920	0.824511
				13930	0.818812
				13940	0.823872
				13950	0.823617
				13960	0.819879
				13970	0.821091
				13980	0.820346
				13990	0.818995
				14000	0.820073
				14010	0.816538
				14020	0.820285
				14030	0.81996
				14040	0.819512
				14050	0.821845
				14060	0.820627
				14070	0.820781
				14080	0.813855
				14090	0.816846
				14100	0.822816
				14110	0.821775
				14120	0.819405
				14130	0.820848
				14140	0.816484
				14150	0.819993
				14160	0.81869
				14170	0.818691
				14180	0.81551
				14190	0.815281
				14200	0.82109
				14210	0.81924
				14220	0.820964
				14230	0.820509
				14240	0.81889
				14250	0.821072
				14260	0.815449
				14270	0.813649
				14280	0.818653
				14290	0.814199
				14300	0.814835
				14310	0.817591
				14320	0.815275
				14330	0.820959
				14340	0.817266
				14350	0.817578
				14360	0.818069
				14370	0.814556
				14380	0.815987
				14390	0.819105
				14400	0.812802
				14410	0.809342
				14420	0.812788
				14430	0.811581
				14440	0.813369
				14450	0.815578
				14460	0.812337
				14470	0.807912
				14480	0.812425
				14490	0.81268
				14500	0.813145
				14510	0.8117
				14520	0.815756
				14530	0.815113
				14540	0.813508
				14550	0.816846
				14560	0.814994
				14570	0.815897
				14580	0.812543
				14590	0.817932
				14600	0.815981
				14610	0.81825
				14620	0.817504
				14630	0.815662
				14640	0.812258
				14650	0.815005
				14660	0.813035
				14670	0.816046
				14680	0.811064
				14690	0.816925
				14700	0.812867
				14710	0.815043
				14720	0.812767
				14730	0.813542
				14740	0.811194
				14750	0.81171
				14760	0.816508
				14770	0.814028
				14780	0.815158
				14790	0.811786
				14800	0.812212
				14810	0.815296
				14820	0.809841
				14830	0.812212
				14840	0.814703
				14850	0.814042
				14860	0.819281
				14870	0.817515
				14880	0.817286
				14890	0.815604
				14900	0.819006
				14910	0.816207
				14920	0.820119
				14930	0.813816
				14940	0.814916
				14950	0.817032
				14960	0.814271
				14970	0.814584
				14980	0.811771
				14990	0.811523
				15000	0.810206
				15010	0.810884
				15020	0.809431
				15030	0.810658
				15040	0.807718
				15050	0.81302
				15060	0.813201
				15070	0.806497
				15080	0.81124
				15090	0.814143
				15100	0.814933
				15110	0.814434
				15120	0.813451
				15130	0.815549
				15140	0.812631
				15150	0.816283
				15160	0.815282
				15170	0.820336
				15180	0.815522
				15190	0.819903
				15200	0.818929
				15210	0.817159
				15220	0.817585
				15230	0.817591
				15240	0.821394
				15250	0.82183
				15260	0.819058
				15270	0.819612
				15280	0.81646
				15290	0.819277
				15300	0.817025
				15310	0.819135
				15320	0.817418
				15330	0.815052
				15340	0.81405
				15350	0.817054
				15360	0.813391
				15370	0.81381
				15380	0.818058
				15390	0.819129
				15400	0.815707
				15410	0.82003
				15420	0.816893
				15430	0.816259
				15440	0.816297
				15450	0.816546
				15460	0.815034
				15470	0.818779
				15480	0.816438
				15490	0.817647
				15500	0.817059
				15510	0.818329
				15520	0.822538
				15530	0.818351
				15540	0.814697
				15550	0.819825
				15560	0.822516
				15570	0.818307
				15580	0.820203
				15590	0.815648
				15600	0.818331
				15610	0.817727
				15620	0.817175
				15630	0.814934
				15640	0.817005
				15650	0.81673
				15660	0.817967
				15670	0.815798
				15680	0.819156
				15690	0.822688
				15700	0.823525
				15710	0.822116
				15720	0.820915
				15730	0.820775
				15740	0.821368
				15750	0.814221
				15760	0.818897
				15770	0.817477
				15780	0.819478
				15790	0.817862
				15800	0.815709
				15810	0.816567
				15820	0.814674
				15830	0.819092
				15840	0.821762
				15850	0.823016
				15860	0.822853
				15870	0.814199
				15880	0.814909
				15890	0.819525
				15900	0.820254
				15910	0.821399
				15920	0.820177
				15930	0.816882
				15940	0.819104
				15950	0.816655
				15960	0.815887
				15970	0.817694
				15980	0.818498
				15990	0.815792
				16000	0.820795
				16010	0.818724
				16020	0.818464
				16030	0.817674
				16040	0.816945
				16050	0.816689
				16060	0.819473
				16070	0.820191
				16080	0.815736
				16090	0.813188
				16100	0.817732
				16110	0.813284
				16120	0.813977
				16130	0.814566
				16140	0.817586
				16150	0.818304
				16160	0.819417
				16170	0.821077
				16180	0.820644
				16190	0.817024
				16200	0.81397
				16210	0.818791
				16220	0.818117
				16230	0.819427
				16240	0.81729
				16250	0.816038
				16260	0.81279
				16270	0.818402
				16280	0.816718
				16290	0.814511
				16300	0.810648
				16310	0.816695
				16320	0.821364
				16330	0.815739
				16340	0.817765
				16350	0.815391
				16360	0.81506
				16370	0.811881
				16380	0.813941
				16390	0.814745
				16400	0.811928
				16410	0.816427
				16420	0.815583
				16430	0.817008
				16440	0.813103
				16450	0.816286
				16460	0.816527
				16470	0.812475
				16480	0.813984
				16490	0.816184
				16500	0.815789
				16510	0.813271
				16520	0.813721
				16530	0.815994
				16540	0.817298
				16550	0.817598
				16560	0.818144
				16570	0.813118
				16580	0.810587
				16590	0.815539
				16600	0.818423
				16610	0.818362
				16620	0.814554
				16630	0.819538
				16640	0.819181
				16650	0.817355
				16660	0.815724
				16670	0.809918
				16680	0.816451
				16690	0.813741
				16700	0.815286
				16710	0.809996
				16720	0.811471
				16730	0.817318
				16740	0.814756
				16750	0.810715
				16760	0.81193
				16770	0.813463
				16780	0.813607
				16790	0.812848
				16800	0.812466
				16810	0.81095
				16820	0.810716
				16830	0.813831
				16840	0.811823
				16850	0.811443
				16860	0.81085
				16870	0.810921
				16880	0.815756
				16890	0.810788
				16900	0.809487
				16910	0.815507
				16920	0.818555
				16930	0.812385
				16940	0.815566
				16950	0.814641
				16960	0.816492
				16970	0.814451
				16980	0.813556
				16990	0.811195
				17000	0.810496
				17010	0.815413
				17020	0.814371
				17030	0.809572
				17040	0.81893
				17050	0.814518
				17060	0.812981
				17070	0.816713
				17080	0.816732
				17090	0.813952
				17100	0.814467
				17110	0.816146
				17120	0.818768
				17130	0.815137
				17140	0.816007
				17150	0.817794
				17160	0.815488
				17170	0.816268
				17180	0.81399
				17190	0.813834
				17200	0.813925
				17210	0.81536
				17220	0.81411
				17230	0.815468
				17240	0.813608
				17250	0.811734
				17260	0.819421
				17270	0.816842
				17280	0.814432
				17290	0.817937
				17300	0.815866
				17310	0.81618
				17320	0.817624
				17330	0.817276
				17340	0.816354
				17350	0.824603
				17360	0.819836
				17370	0.817162
				17380	0.815186
				17390	0.811094
				17400	0.81237
				17410	0.802433
				17420	0.807503
				17430	0.808836
				17440	0.808788
				17450	0.813128
				17460	0.808595
				17470	0.812958
				17480	0.812206
				17490	0.81363
				17500	0.813377
				17510	0.814648
				17520	0.818258
				17530	0.814154
				17540	0.811499
				17550	0.815877
				17560	0.816135
				17570	0.812627
				17580	0.810508
				17590	0.812956
				17600	0.815705
				17610	0.815463
				17620	0.817601
				17630	0.817325
				17640	0.816796
				17650	0.814705
				17660	0.81786
				17670	0.815355
				17680	0.815587
				17690	0.813303
				17700	0.814764
				17710	0.81212
				17720	0.813267
				17730	0.812475
				17740	0.814622
				17750	0.814459
				17760	0.817205
				17770	0.817332
				17780	0.813807
				17790	0.81725
				17800	0.811622
				17810	0.813605
				17820	0.816487
				17830	0.815828
				17840	0.813976
				17850	0.817292
				17860	0.813072
				17870	0.816324
				17880	0.816108
				17890	0.814729
				17900	0.813053
				17910	0.817775
				17920	0.817215
				17930	0.818868
				17940	0.81428
				17950	0.815442
				17960	0.815788
				17970	0.818961
				17980	0.81589
				17990	0.813975
				18000	0.814989
				18010	0.812946
				18020	0.812842
				18030	0.81444
				18040	0.813854
				18050	0.814904
				18060	0.813249
				18070	0.816875
				18080	0.811587
				18090	0.813685
				18100	0.821103
				18110	0.818549
				18120	0.815408
				18130	0.820016
				18140	0.819698
				18150	0.816914
				18160	0.82003
				18170	0.818724
				18180	0.818044
				18190	0.823785
				18200	0.818764
				18210	0.820276
				18220	0.815498
				18230	0.819455
				18240	0.814921
				18250	0.814463
				18260	0.818508
				18270	0.817792
				18280	0.818932
				18290	0.821233
				18300	0.821508
				18310	0.821206
				18320	0.821835
				18330	0.824133
				18340	0.82387
				18350	0.820005
				18360	0.821001
				18370	0.818251
				18380	0.815375
				18390	0.814768
				18400	0.817512
				18410	0.819128
				18420	0.81987
				18430	0.813941
				18440	0.819113
				18450	0.813189
				18460	0.813195
				18470	0.813763
				18480	0.813562
				18490	0.813553
				18500	0.812387
				18510	0.814086
				18520	0.813782
				18530	0.811301
				18540	0.810474
				18550	0.805986
				18560	0.809174
				18570	0.812544
				18580	0.807286
				18590	0.806344
				18600	0.80927
				18610	0.811091
				18620	0.81068
				18630	0.805394
				18640	0.808345
				18650	0.811848
				18660	0.807416
				18670	0.805749
				18680	0.810175
				18690	0.809455
				18700	0.807726
				18710	0.80911
				18720	0.808686
				18730	0.814982
				18740	0.814506
				18750	0.813514
				18760	0.81452
				18770	0.817213
				18780	0.817519
				18790	0.816155
				18800	0.81282
				18810	0.818551
				18820	0.817373
				18830	0.818052
				18840	0.815316
				18850	0.81634
				18860	0.815582
				18870	0.816639
				18880	0.819242
				18890	0.816909
				18900	0.815479
				18910	0.816687
				18920	0.813934
				18930	0.816658
				18940	0.81444
				18950	0.813873
				18960	0.816987
				18970	0.81396
				18980	0.815568
				18990	0.813293
				19000	0.815023
				19010	0.813713
				19020	0.811644
				19030	0.814249
				19040	0.814834
				19050	0.814946
				19060	0.812755
				19070	0.81291
				19080	0.808183
				19090	0.814624
				19100	0.810768
				19110	0.816479
				19120	0.813853
				19130	0.814202
				19140	0.816391
				19150	0.813347
				19160	0.811351
				19170	0.817125
				19180	0.814435
				19190	0.814591
				19200	0.810121
				19210	0.813675
				19220	0.812601
				19230	0.810036
				19240	0.810873
				19250	0.813172
				19260	0.812782
				19270	0.810757
				19280	0.812402
				19290	0.809847
				19300	0.813463
				19310	0.811432
				19320	0.812958
				19330	0.816317
				19340	0.811113
				19350	0.815864
				19360	0.812587
				19370	0.810639
				19380	0.814643
				19390	0.807783
				19400	0.812833
				19410	0.813231
				19420	0.814669
				19430	0.811716
				19440	0.81478
				19450	0.811252
				19460	0.811094
				19470	0.813409
				19480	0.813337
				19490	0.814853
				19500	0.812938
				19510	0.810482
				19520	0.814142
				19530	0.811561
				19540	0.810879
				19550	0.809173
				19560	0.808422
				19570	0.814398
				19580	0.811006
				19590	0.811473
				19600	0.812755
				19610	0.815715
				19620	0.81384
				19630	0.817863
				19640	0.815657
				19650	0.815099
				19660	0.815348
				19670	0.81311
				19680	0.814465
				19690	0.81111
				19700	0.812581
				19710	0.814912
				19720	0.8121
				19730	0.814542
				19740	0.812
				19750	0.816328
				19760	0.819071
				19770	0.814889
				19780	0.816537
				19790	0.814821
				19800	0.815954
				19810	0.817177
				19820	0.81257
				19830	0.816408
				19840	0.815399
				19850	0.814337
				19860	0.816501
				19870	0.819596
				19880	0.810932
				19890	0.81552
				19900	0.815014
				19910	0.809308
				19920	0.806405
				19930	0.808525
				19940	0.810553
				19950	0.809817
				19960	0.81052
				19970	0.80467
				19980	0.809131
[truncated: 292 more rows]

## Sheet: Fig. 1i
					RMSD
				0	0.0001414
				20	1.85882
				40	1.93267
				60	1.83007
				80	2.13766
				100	2.22991
				120	2.23463
				140	2.1201
				160	2.05748
				180	1.76353
				200	1.69077
				220	1.693
				240	1.7817
				260	1.78398
				280	1.88881
				300	1.99662
				320	1.78639
				340	2.07217
				360	2.00326
				380	1.93966
				400	1.80313
				420	1.94361
				440	2.08108
				460	2.12451
				480	2.02177
				500	2.1534
				520	2.21819
				540	2.08911
				560	2.1515
				580	2.03097
				600	1.96406
				620	2.13546
				640	1.89488
				660	2.13511
				680	2.2886
				700	2.28238
				720	1.89984
				740	2.46522
				760	2.13921
				780	2.40502
				800	2.12987
				820	2.40411
				840	2.43486
				860	2.37072
				880	2.46314
				900	2.4037
				920	2.35037
				940	2.41233
				960	2.41088
				980	2.49848
				1000	2.35697
				1020	2.1529
				1040	2.36216
				1060	2.40669
				1080	2.23921
				1100	2.29941
				1120	2.25523
				1140	2.25355
				1160	2.2999
				1180	2.14435
				1200	2.41438
				1220	2.50067
				1240	2.27375
				1260	2.38811
				1280	2.35571
				1300	2.3062
				1320	2.15697
				1340	1.84609
				1360	1.81203
				1380	1.96174
				1400	2.12186
				1420	2.13031
				1440	1.84432
				1460	2.05819
				1480	1.81399
				1500	1.95641
				1520	2.13058
				1540	2.36572
				1560	2.24656
				1580	2.35443
				1600	2.05685
				1620	2.36453
				1640	2.34027
				1660	2.35208
				1680	2.19078
				1700	2.37158
				1720	2.25497
				1740	2.30462
				1760	2.3094
				1780	2.36922
				1800	2.42413
				1820	2.21952
				1840	2.28784
				1860	2.31144
				1880	2.30938
				1900	2.09006
				1920	1.92921
				1940	2.05664
				1960	2.15473
				1980	2.21645
				2000	2.28325
				2020	2.27753
				2040	2.33749
				2060	2.39766
				2080	2.3912
				2100	2.58209
				2120	2.58106
				2140	2.53137
				2160	2.42591
				2180	2.16469
				2200	2.28566
				2220	2.19351
				2240	2.69868
				2260	2.76308
				2280	2.71751
				2300	2.71628
				2320	2.66196
				2340	2.66425
				2360	2.71417
				2380	2.72211
				2400	2.69059
				2420	2.67325
				2440	2.54282
				2460	2.34928
				2480	2.49092
				2500	2.43746
				2520	2.32532
				2540	2.62688
				2560	2.51667
				2580	2.5122
				2600	2.64934
				2620	2.49216
				2640	2.44137
				2660	2.43665
				2680	2.48723
				2700	2.65405
				2720	2.58059
				2740	2.73604
				2760	2.77847
				2780	2.93053
				2800	2.86186
				2820	2.84779
				2840	2.76159
				2860	2.72308
				2880	2.93491
				2900	2.74285
				2920	2.79596
				2940	2.95489
				2960	2.75283
				2980	2.69111
				3000	2.87606
				3020	2.76098
				3040	2.60322
				3060	2.63148
				3080	2.58716
				3100	2.7647
				3120	2.73678
				3140	2.73427
				3160	2.63336
				3180	2.39316
				3200	2.47865
				3220	2.44556
				3240	2.37064
				3260	2.3417
				3280	2.34354
				3300	2.28462
				3320	2.32973
				3340	2.38254
				3360	2.23425
				3380	2.23201
				3400	2.26449
				3420	2.35554
				3440	2.35657
				3460	2.23505
				3480	2.31887
				3500	2.57157
				3520	2.75135
				3540	2.67411
				3560	2.62288
				3580	2.84087
				3600	2.74276
				3620	2.79857
				3640	2.63815
				3660	2.78427
				3680	2.61051
				3700	2.83524
				3720	2.7912
				3740	2.791
				3760	2.62199
				3780	2.66668
				3800	2.53148
				3820	2.67069
				3840	2.67024
				3860	2.83399
				3880	2.93434
				3900	2.93236
				3920	2.79671
				3940	2.97857
				3960	3.02428
				3980	3.06391
				4000	3.10212
				4020	2.98301
				4040	2.77709
				4060	2.82052
				4080	3.06663
				4100	2.86295
				4120	2.90317
				4140	2.9367
				4160	3.06761
				4180	3.00176
				4200	2.93583
				4220	2.95734
				4240	2.95909
				4260	2.64356
				4280	2.85626
				4300	2.68787
				4320	2.68787
				4340	2.56201
				4360	2.59368
				4380	2.5251
				4400	2.74118
				4420	2.22048
				4440	2.70008
				4460	2.55595
				4480	2.65182
				4500	2.54939
				4520	2.58098
				4540	2.60556
				4560	2.59347
				4580	2.77076
				4600	2.59463
				4620	2.81256
				4640	2.73368
				4660	2.7336
				4680	2.81001
				4700	2.78159
				4720	2.72805
				4740	2.54674
				4760	2.82978
				4780	2.77125
				4800	2.82485
				4820	2.82025
				4840	2.82384
				4860	2.86636
				4880	2.77466
				4900	2.86879
				4920	2.70824
				4940	2.70979
				4960	2.58088
				4980	2.62244
				5000	2.59656
				5020	2.57339
				5040	2.49771
				5060	2.62992
				5080	2.55731
				5100	2.77464
				5120	3.03846
				5140	2.8853
				5160	2.77492
				5180	2.80208
				5200	2.59052
				5220	2.6681
				5240	2.68207
				5260	2.80384
				5280	2.69947
				5300	2.90676
				5320	2.90881
				5340	2.76972
				5360	2.76923
				5380	2.94941
				5400	2.72408
				5420	2.74683
				5440	2.82193
				5460	2.96143
				5480	2.99749
				5500	2.95997
				5520	3.04979
				5540	3.06541
				5560	3.11307
				5580	3.183
				5600	3.26523
				5620	3.26839
				5640	3.17078
				5660	3.18404
				5680	3.23276
				5700	3.08245
				5720	3.11063
				5740	2.98026
				5760	3.12803
				5780	3.08079
				5800	3.10569
				5820	3.0786
				5840	3.06284
				5860	3.11352
				5880	3.02796
				5900	3.14593
				5920	3.05236
				5940	2.90451
				5960	2.64217
				5980	2.90596
				6000	2.8758
				6020	2.92376
				6040	2.85692
				6060	2.85941
				6080	2.92641
				6100	2.98273
				6120	2.78164
				6140	2.74453
				6160	2.79495
				6180	2.83908
				6200	2.90491
				6220	2.83761
				6240	2.79004
				6260	2.9932
				6280	2.78263
				6300	2.92125
				6320	3.0717
				6340	2.83003
				6360	2.9874
				6380	3.06841
				6400	3.03285
				6420	3.0133
				6440	3.09365
				6460	3.0782
				6480	3.35209
				6500	3.20321
				6520	3.23505
				6540	3.34186
				6560	3.16353
				6580	2.88467
				6600	2.90056
				6620	2.91699
				6640	2.90586
				6660	2.99242
				6680	2.80039
				6700	2.83325
				6720	2.98048
				6740	2.99324
				6760	2.782
				6780	2.70571
				6800	3.07218
				6820	2.81554
				6840	2.92475
				6860	2.84052
				6880	2.76096
				6900	2.70434
				6920	2.81517
				6940	3.17687
				6960	3.06603
				6980	2.86371
				7000	2.94717
				7020	3.08929
				7040	2.90639
				7060	3.23707
				7080	3.2168
				7100	3.13625
				7120	3.11844
				7140	2.85323
				7160	3.01402
				7180	2.86767
				7200	3.03623
				7220	3.24752
				7240	3.41608
				7260	3.54457
				7280	3.46632
				7300	3.59522
				7320	3.32741
				7340	3.79444
				7360	3.71457
				7380	3.79119
				7400	3.58933
				7420	3.58477
				7440	3.77758
				7460	3.84103
				7480	3.68388
				7500	3.71139
				7520	3.65218
				7540	3.81697
				7560	3.87149
				7580	3.92918
				7600	3.88757
				7620	3.84832
				7640	3.92032
				7660	3.79841
				7680	3.91404
				7700	4.11115
				7720	4.01966
				7740	4.07782
				7760	3.68365
				7780	3.77446
				7800	3.80784
				7820	3.86319
				7840	3.89088
				7860	3.49435
				7880	3.5971
				7900	3.54877
				7920	3.74021
				7940	3.54935
				7960	3.61808
				7980	3.64213
				8000	3.65375
				8020	3.55429
				8040	3.67704
				8060	3.88263
				8080	3.72354
				8100	4.02173
				8120	3.67492
				8140	3.65165
				8160	3.75361
				8180	3.72742
				8200	3.60804
				8220	3.61714
				8240	3.50035
				8260	3.53625
				8280	3.67871
				8300	3.77887
				8320	3.7791
				8340	3.70414
				8360	3.53215
				8380	3.64604
				8400	3.82841
				8420	3.79517
				8440	3.61251
				8460	3.76042
				8480	3.61252
				8500	3.62514
				8520	3.60952
				8540	3.47934
				8560	3.42118
				8580	3.44193
				8600	3.53266
				8620	3.37409
				8640	3.46921
				8660	3.52528
				8680	3.47029
				8700	3.48155
				8720	3.45706
				8740	3.36467
				8760	3.23081
				8780	3.32909
				8800	3.33991
				8820	3.13709
				8840	3.40767
				8860	3.2611
				8880	3.20108
				8900	3.14371
				8920	3.24817
				8940	3.27934
				8960	3.37525
				8980	3.57118
				9000	3.46402
				9020	3.50329
				9040	3.40705
				9060	3.6991
				9080	3.62283
				9100	3.68224
				9120	3.60794
				9140	3.41809
				9160	3.47866
				9180	3.44898
				9200	3.65184
				9220	3.37221
				9240	3.44917
				9260	3.40363
				9280	3.24194
				9300	3.37931
				9320	3.57128
				9340	3.59116
				9360	3.62151
				9380	3.70569
				9400	3.57923
				9420	3.46355
				9440	3.58109
				9460	3.60715
				9480	3.77494
				9500	3.78183
				9520	3.7209
				9540	3.75984
				9560	3.87715
				9580	3.72522
				9600	3.66973
				9620	3.57975
				9640	3.66339
				9660	3.73366
				9680	3.61878
				9700	3.68778
				9720	3.74777
				9740	3.78175
				9760	3.82123
				9780	3.82268
				9800	3.86124
				9820	3.7151
				9840	3.76116
				9860	3.75697
				9880	3.78494
				9900	3.68735
				9920	3.68408
				9940	3.74518
				9960	3.65397
				9980	3.62491
				10000	3.73154
				10020	3.57385
				10040	3.6474
				10060	3.47866
				10080	3.81208
				10100	3.63675
				10120	3.54908
				10140	3.66601
				10160	3.61758
				10180	3.6276
				10200	3.45979
				10220	3.57016
				10240	3.5918
				10260	3.49231
				10280	3.62822
				10300	3.54454
				10320	3.70243
				10340	3.65319
				10360	3.51616
				10380	3.61341
				10400	3.57223
				10420	3.65421
				10440	3.56912
				10460	3.6119
				10480	3.53179
				10500	3.54504
				10520	3.58432
				10540	3.45918
				10560	3.51589
				10580	3.48683
				10600	3.48655
				10620	3.56346
				10640	3.41229
				10660	3.47259
				10680	3.58781
				10700	3.49075
				10720	3.65579
				10740	3.75128
				10760	3.63588
				10780	3.60018
				10800	3.58564
				10820	3.61047
				10840	3.47551
				10860	3.39552
				10880	3.52434
				10900	3.50163
				10920	3.3595
				10940	3.46892
				10960	3.51385
				10980	3.62726
				11000	3.63559
				11020	3.5867
				11040	3.5674
				11060	3.55542
				11080	3.68953
				11100	3.61002
				11120	3.43723
				11140	3.51868
				11160	3.68765
				11180	3.72915
				11200	3.52685
				11220	3.79577
				11240	3.91318
				11260	3.72455
				11280	3.59021
				11300	3.65433
				11320	3.77461
				11340	3.70451
				11360	3.90425
				11380	3.64841
				11400	3.72022
				11420	3.43861
				11440	3.5314
				11460	3.38612
				11480	3.52835
				11500	3.61767
				11520	3.65959
				11540	3.56721
				11560	3.7397
				11580	3.60809
				11600	3.55567
				11620	3.86331
				11640	3.69827
				11660	3.67625
				11680	3.60609
				11700	3.59423
				11720	3.47732
				11740	3.57878
				11760	3.35531
				11780	3.57773
				11800	3.53055
				11820	3.38682
				11840	3.46227
				11860	3.3864
				11880	3.42108
				11900	3.42149
				11920	3.551
				11940	3.45335
				11960	3.43085
				11980	3.41907
				12000	3.41506
				12020	3.35872
				12040	3.43039
				12060	3.4377
				12080	3.49206
				12100	3.39743
				12120	3.51187
				12140	3.60193
				12160	3.60307
				12180	3.42982
				12200	3.44199
				12220	3.29872
				12240	3.18359
				12260	3.28509
				12280	3.24766
				12300	3.65705
				12320	3.21286
				12340	3.20671
				12360	3.50932
				12380	3.16213
				12400	3.12039
				12420	3.33519
				12440	2.98222
				12460	3.11377
				12480	3.30639
				12500	3.1029
				12520	3.28429
				12540	3.33142
				12560	3.11434
				12580	3.24157
				12600	3.03167
				12620	3.11756
				12640	3.36943
				12660	3.26898
				12680	3.22164
				12700	3.36877
				12720	3.36222
				12740	3.13428
				12760	3.25858
				12780	3.35181
				12800	3.2868
				12820	3.17917
				12840	2.98773
				12860	3.23131
				12880	3.07081
				12900	3.13319
				12920	3.14011
				12940	3.16819
				12960	3.126
				12980	3.04957
				13000	3.09077
				13020	3.04954
				13040	3.23203
				13060	3.27571
				13080	3.19101
				13100	3.12621
				13120	3.15314
				13140	3.03553
				13160	3.12808
				13180	3.08213
				13200	3.19506
				13220	3.12924
				13240	3.08726
				13260	3.3121
				13280	3.15889
				13300	3.14536
				13320	3.12242
				13340	3.23301
				13360	3.22819
				13380	3.27646
				13400	3.24163
				13420	3.25855
				13440	3.27769
				13460	3.4089
				13480	3.38567
				13500	3.48685
				13520	3.30781
				13540	3.40659
				13560	3.48672
				13580	3.51948
				13600	3.63307
				13620	3.45355
				13640	3.60875
				13660	3.67101
				13680	3.49574
				13700	3.59931
				13720	3.42526
				13740	3.29679
				13760	3.28797
				13780	3.60595
				13800	3.36099
				13820	3.4264
				13840	3.58784
				13860	3.61527
				13880	3.58948
				13900	3.5884
				13920	3.55814
				13940	3.53369
				13960	3.45517
				13980	3.55356
				14000	3.67508
				14020	3.5897
				14040	3.46503
				14060	3.4665
				14080	3.39227
				14100	3.39859
				14120	3.35319
				14140	3.40145
				14160	3.23322
				14180	3.21118
				14200	3.31922
				14220	3.3723
				14240	3.39302
				14260	3.29524
				14280	3.54599
				14300	3.40735
				14320	3.48908
				14340	3.39989
				14360	3.37934
				14380	3.33638
				14400	3.33163
				14420	3.40177
				14440	3.37915
				14460	3.37526
				14480	3.37925
				14500	3.49207
				14520	3.24214
				14540	3.40295
				14560	3.49873
				14580	3.24726
				14600	3.29998
				14620	3.34506
				14640	3.45003
				14660	3.13486
				14680	3.14307
				14700	3.10725
				14720	3.07026
				14740	3.06394
				14760	3.2115
				14780	3.08393
				14800	3.12626
				14820	2.98089
				14840	3.09659
				14860	2.8363
				14880	3.03193
				14900	2.91449
				14920	2.96302
				14940	3.02716
				14960	3.15218
				14980	2.99816
				15000	3.18635
				15020	3.12877
				15040	3.17708
				15060	3.21863
				15080	3.06813
				15100	3.13773
				15120	3.19458
				15140	3.28136
				15160	3.28571
				15180	3.17151
				15200	3.08675
				15220	3.13967
				15240	2.93343
				15260	3.11184
				15280	3.14285
				15300	2.92736
				15320	3.04455
				15340	3.07577
				15360	3.02159
				15380	3.02703
				15400	3.0961
				15420	3.37662
				15440	3.17527
				15460	3.32471
				15480	3.44416
				15500	3.58347
				15520	3.33509
				15540	3.53514
				15560	3.4759
				15580	3.30416
				15600	3.53144
				15620	3.40531
				15640	3.44457
				15660	3.59029
				15680	3.70269
				15700	3.58949
				15720	3.33077
				15740	3.61247
				15760	3.45798
				15780	3.48759
				15800	3.71791
				15820	3.40268
				15840	3.61698
				15860	3.54581
				15880	3.64736
				15900	3.52428
				15920	3.54644
				15940	3.69579
				15960	3.32246
				15980	3.17893
				16000	3.30926
				16020	3.01293
				16040	3.17503
				16060	3.13307
				16080	3.19946
				16100	3.26282
				16120	3.22251
				16140	3.27917
				16160	3.31784
				16180	3.29257
				16200	3.17805
				16220	3.23223
				16240	3.15189
				16260	3.04623
				16280	3.18314
				16300	3.23732
				16320	3.48247
				16340	3.23714
				16360	3.43049
				16380	3.37148
				16400	3.49165
				16420	3.37778
				16440	3.37378
				16460	3.32644
				16480	3.32381
				16500	3.46884
				16520	3.43664
				16540	3.54533
				16560	3.33095
				16580	3.34519
				16600	3.55568
				16620	3.62564
				16640	3.75445
				16660	3.60558
				16680	3.88497
				16700	3.78601
				16720	3.73525
				16740	3.74581
				16760	3.5404
				16780	3.55853
				16800	3.48147
				16820	3.58017
				16840	3.64854
				16860	3.61194
				16880	3.48801
				16900	3.4308
				16920	3.30519
				16940	3.44025
				16960	3.38564
				16980	3.32292
				17000	3.51341
				17020	3.40832
				17040	3.41286
				17060	3.64859
				17080	3.72566
				17100	3.64488
				17120	3.86074
				17140	3.6585
				17160	3.78711
				17180	3.59198
				17200	3.56807
				17220	3.62652
				17240	3.74455
				17260	3.43406
				17280	3.33552
				17300	3.57852
				17320	3.61603
				17340	3.45651
				17360	3.48189
				17380	3.43786
				17400	3.35689
				17420	3.49591
				17440	3.49276
				17460	3.29198
				17480	3.38975
				17500	3.53258
				17520	3.7022
				17540	3.69123
				17560	3.72355
				17580	3.78698
				17600	3.7962
				17620	3.93016
				17640	3.87182
				17660	3.91182
				17680	3.88641
				17700	3.96714
				17720	3.79212
				17740	3.73333
				17760	3.83756
				17780	4.00687
				17800	3.95716
				17820	3.65391
				17840	3.71469
				17860	3.53333
				17880	3.65277
				17900	3.45993
				17920	3.71459
				17940	3.56854
				17960	3.85215
				17980	3.73974
				18000	3.77808
				18020	3.81475
				18040	3.79194
				18060	3.7797
				18080	3.77772
				18100	3.65217
				18120	3.67918
				18140	3.84817
				18160	3.77482
				18180	3.63404
				18200	3.85139
				18220	3.63591
				18240	3.674
				18260	3.66961
				18280	3.72005
				18300	3.59429
				18320	3.61052
				18340	3.28239
				18360	3.35202
				18380	3.17234
				18400	3.33431
				18420	3.26781
				18440	3.15213
				18460	3.22493
				18480	3.22653
				18500	3.12387
				18520	3.22399
				18540	3.30721
				18560	3.23226
				18580	3.02319
				18600	3.08499
				18620	3.36955
				18640	3.29442
				18660	3.19519
				18680	3.099
				18700	3.22975
				18720	3.03841
				18740	3.21736
				18760	3.18566
				18780	3.20452
				18800	2.99054
				18820	3.19179
				18840	3.20161
				18860	3.48425
				18880	3.29116
				18900	3.3891
				18920	3.30569
				18940	3.38644
				18960	3.23975
				18980	3.22859
				19000	3.27495
				19020	3.19657
				19040	3.16024
				19060	3.14164
				19080	3.16375
				19100	3.09284
				19120	3.13832
				19140	3.24449
				19160	3.27482
				19180	3.24697
				19200	3.20457
				19220	3.40761
				19240	3.40483
				19260	3.47129
				19280	3.35423
				19300	3.23011
				19320	3.42609
				19340	3.09588
				19360	3.28678
				19380	3.22255
				19400	3.14805
				19420	3.28515
				19440	3.43347
				19460	3.33855
				19480	3.37195
				19500	3.32032
				19520	3.30088
				19540	3.49618
				19560	3.43122
				19580	3.29615
				19600	3.40496
				19620	3.41662
				19640	3.33775
				19660	3.3993
				19680	3.42329
				19700	3.40871
				19720	3.53628
				19740	3.44739
				19760	3.44696
				19780	3.4399
				19800	3.56927
				19820	3.67567
				19840	3.60034
				19860	3.82343
				19880	3.60172
				19900	3.67105
				19920	3.66226
				19940	3.60977
				19960	3.65487
				19980	3.56161
				20000	3.44157

## Sheet: Fig. 1j
				1	0.294805	0.134891
				2	0.423798	0.119649
				3	0.523851	0.359294
				4	0.540447	0.373607
				5	0.545655	0.560617
				6	0.532853	0.488524
				7	0.51075	0.536072
				8	0.48501	0.521224
				9	0.453188	0.520817
				10	0.426875	0.488757
				11	0.395893	0.467975
				12	0.36153	0.434087
				13	0.316853	0.410696
				14	0.25479	0.366782
				15		0.327693
				16		0.251313

## Sheet: Fig. 1k
					16C tail	18C tail
				1	0.2557	0.187942
				2	0.490908	0.333706
				3	0.467511	0.440946
				4	0.501929	0.447462
				5	0.463288	0.537992
				6	0.463207	0.442119
				7	0.441762	0.473667
				8	0.426473	0.453749
				9	0.392277	0.438883
				10	0.346833	0.415919
				11	0.285493	0.418761
				12	0.257551	0.378848
				13	0.209486	0.345409
				14	0.175372	0.288172
				15		0.257642
				16		0.189632

## Sheet: Fig. 1l
					C2 tail	C3 tail
				1	0.178541	0.506163
				2	0.286326	0.428041
				3	0.364514	0.428094
				4	0.35939	0.439189
				5	0.331099	0.418988
				6	0.28385	0.404697
				7	0.211624	0.373311
				8	0.184729	0.335782
				9	0.131553	0.255663
				10	0.081832	0.173496
				11	0.041886	0.126974
				12	0.022397	0.095723
				13	-0.00276	0.065396
				14	0.014021	0.057269
				15	0.034534	0.053764
				16	0.036074	0.04027

## Sheet: Fig. 2a
			Taxol		20 mg/kg			25 mg/kg			No treatment
				1	19	19	17.9	16.9	19.4	18.8	17	19	20.4
				2	18.7	18.8	17.5		18.7	18.1	17.2	19.2	20.5
				4	18.7	18.5	17.4				17	19.1	20.1
				6	19	18.4	17				17.1	19	20
				8	18.6	18	17.2				17	19	20
				10	19.3	18.9	17.3				17.2	19.1	20
				12	19.4	19	17.6				17.3	19.1	19.8
				14	19.5	19	17.5				17.4	19	19.4
			PTX/Lipo-SM		30 mg/kg			40 mg/kg			50 mg/kg			60 mg/kg			70 mg/kg			80 mg/kg
				1	22.5	20.4	22.4	21.5	19.2	21.4	19.8	21.4	20.9	20.8	21.6	20.1	21.8	20.4	20.7	20.4	22.5	20.8
				2	22.4	20.5	22.5	21.4	19.1	21.6	19.5	20.4	19.4	19.4	20.1	18.1	19.4	18.4	17.5	16.5	18.7	17.1
				4	22.1	20.3	22.1	21.3	19.3	21.3	19.2	20.2	19.3	18.2	19.4	17.4
				6	22	20	22.3	21.1	19.1	21.2	17	19.3	18.9
				8	22.3	20.3	22.5	21.6	19.2	21.4
				10	22.4	20.4	22.6	21.5	19.1	21.3
				12	22.2	20.3	22.3	21.3	19.2	21.4
				14	22.4	20.3	22.5	21.5	19	21.3
			Paclitaxome-1		100 mg/kg			120 mg/kg
				1	22.8	24.5	22.4	22.2	22.6	21.6
				2	20.7	23.1	20.3	20.5	20.7
				4	23.3	23.7	22.5
				6	24.8	24.3	23.7
				8	24.7	23.8	24.9
				10	25.5	24.6	23.7
				12	25.2	24.5	24.1
				14	26	25.9	25.5
			Paclitaxome-2		50 mg/kg			70 mg/kg			80 mg/kg			100 mg/kg			120 mg/kg
				1	23.2	19.7	21.2	20.3	17.1	22	20.5	20.3	17.9	20.3	20.4	19.7	22.3	18.5	20
				2	22.1	19.2	19.9	19.1	16	20.7	19.4	19	15.8	17.8	19.1
				4	21.7	19.3	19.2	19.2	15.7	21.2	19.4	19.1	14
				6	21.2	19	19	18.6	15.7	21.6
				8	21.6	19.7	17.9	18.6	16.3	21.2
				10	22.5	20.1	18.9	19.3	16.1	21
				12	21.8	20.5	19.9	19.5	16.5	21
				14	22.4	21.2	22.4	19	16.7	21.5
			Paclitaxome-3		50 mg/kg			80 mg/kg			100 mg/kg			120 mg/kg
				1	20.4	21.4	18.8	16.5	19.7	21.1	20.8	18.1	19.7	19.1	18.5	17.7
				2	19.8	20.5	18	15.5	19.4	21.5	19.4	17.5	17.9	18.2	17	16.5
				4	20.2	21.3	18.4	16.9	20	22.5	20.6	18.5	18.5
				6	20.4	21.5	18.8	17.7	20.3	22.1	20.7	18.5	19
				8	19.8	21.3	18.7	17.5	20.1	22.2	21.2	18.3	20.1
				10	19.7	21.3	18.7	17.6	20.4	22.5	21.5	17.9	20.5
				12	20.3	21.4	19	18	20.3	22.6	21.3	17.8	20
				14	20.6	21.4	19.1	18.4	20.8	22.9	21.3	17.5	19.4

[truncated: 122 more sheets: Fig. 2b, Fig. 2c, Fig. 2d, Fig. 2e, Fig. 2f, Fig. 2g, Fig. 2i, Fig. 2j, Fig. 2k, Fig. 3b, Fig. 3c, Fig. 3d, Fig. 3f, Fig. 3h, Fig. 4a, Fig. 4b, Fig. 4c, Fig. 4n, Fig. 4p, Fig. 4q …]
